# Supplementary material for: Indecision and recency-weighted evidence integration in non-clinical and clinical settings
Source: Nat Hum Behav. 2026 Jan 21;10(4):727–40. doi: 10.1038/s41562-025-02385-1 (PMC13121037; doi:10.1038/s41562-025-02385-1)
Supplement: Supplementary file 4 — Statistical source data. [file 41562_2025_2385_MOESM4_ESM.xls]

## Sheet: fig1b
ID	meanDTD	OCIR	OCD
9	9.73333	22	0
10	13.9333	25	0
11	8.6	7	0
15	7.53333	14	0
17	21.8667	6	0
18	10.4	19	0
20	16.5333	27	0
24	6.73333	21	0
25	19.2	16	0
27	21.6	32	0
29	10.5333	26
30	14.0667	6	0
34	11.2667	15	0
36	14.2	16	0
42	11.4	17	0
43	15.2	41	0
44	16.0667	13	0
45	6.06667	35
47	9.6	17
50	3.46667	13	0
51	4.93333	13	0
54	8.06667	7	0
55	8	11	0
58	13.6	26	0
59	7.53333	37	0
60	7.86667	44	0
62	15.0667	15
66	10.5333	5	0
67	15.5333	20	0
68	19.8	12	0
71	7.46667	4	0
72	14.4	3	0
78	16.3333	32	0
80	8.46667	36	0
81	12.8	19	0
86	21.4667	9	0
87	6.86667	8	0
89	19.8	2	0
92	9.2	20	0
94	12.1333	20	0
96	8.73333	14	0
106	18.0667	5
108	20.5333	11	0
109	15.1333	8	0
111	9.73333	11	0
112	22.3333	21	0
113	10.2667	34	0
118	21.2	9
120	7.13333	25	0
130	6.33333	13	0
139	15.7333	8	0
141	10.2667	14	0
143	15.4	13	0
148	15.5333	12	0
149	13.4667	10	0
150	20.3333	24
152	19.6	12	0
153	15.6	13	0
160	15.1333	20	0
161	21.4667	13
166	19.4	24
168	11.8	68	0
170	5.8	4	0
171	16.2	6	0
173	10.4667	12	0
174	10.6	14	0
176	18.4	7	0
178	12.4	13	0
182	15.3333	19
183	6.26667	15	0
189	13.4667	16	0
191	9.4	26	0
192	6.46667	10	0
193	18.2667	5	0
197	7.26667	16
199	17.1333	11	0
203	15.7333	26
204	16.4	18	0
208	7.33333	9	0
211	16	12
221	5.8	12	0
227	9.6	14	0
231	4.2	17
240	5.06667	12	0
244	7.4	10	0
250	18.9333	18	1
252	16.0667	23
253	16.3333	5	0
254	21.3333	6	0
256	13.8	17
257	13.4	28	0
259	19.3333	21
261	14.2	8
265	19.5333	10	0
266	9.93333	38	0
268	20.6667	0	0
273	13.2667	36	0
275	5.33333	15	0
279	17.9333	7	0
281	16.6667	23	0
283	11.2667	10	0
297	19.6667	22	0
299	5.73333	20	0
300	8.13333	9
302	10.6667	13	0
305	7.8	5	0
306	16.3333	11	0
308	13.8	6	0
310	20.4	18	0
312	14.6667	3	0
313	12.8	2	0
317	20.4	20
318	17.2667	16	0
323	10	27	0
324	20.2	10	0
327	21.9333	17	0
328	6.6	7	0
330	22.7333	11	0
333	20.9333	9	0
334	20.4	5	0
335	5.6	9	0
336	5.26667	19
344	21.2667	9	0
347	7.73333	34	0
350	10.3333	13
353	10.3333	27	0
362	10.9333	10	0
363	15.3333	19	0
365	21.4	5
367	8.93333	12	0
369	6.06667	6	0
372	8.6	14	0
376	18.9333	22	0
380	16.2667	21	0
381	16.4667	27	0
383	12	23	0
386	19.8	19	0
387	21.2667	2	0
389	6.33333	5	0
391	18.0667	6	0
392	7.2	15	0
393	6.46667	4
396	21.9333	37	0
400	11.0667	7	0
402	18	27	0
403	15.6	12	0
408	8.4	11
409	5.33333	21	0
413	21.6	20
414	18.3333	24
423	14.0667	15	0
424	19.9333	25
425	11.6667	14	0
426	19.3333	4	0
427	6	5	0
428	4.2	23	0
429	14.4667	9	0
430	9.86667	7	0
431	8.8	44	1
436	13.6667	24	0
437	15.4667	11	0
439	15.4	13	0
442	5.73333	19
444	20.9333	4	0
447	11.7333	15	0
450	14.6667	10	0
452	9.66667	19	0
454	19.5333	37	1
456	6.26667	35
457	13.4	28	1
460	13.3333	19	0
462	11.7333	10	0
465	21.6667	33
467	12.8	25	0
468	10.8	19	1
472	13.5333	8	0
476	7.66667	4	0
477	22.8667	42	1
478	11.8667	30	0
483	20.6667	19	0
490	16.0667	8	0
496	10.6667	13
497	11.8	18	0
499	6.4	10	0
500	22.4	1	0
505	15.4	16	0
506	21.6667	5	0
511	11.9333	2	0
513	6	16
514	13.7333	16	0
519	16.0667	12	0
521	21.9333	40
524	9.73333	8	0
525	20.5333	9	0
526	18.9333	29
528	8.46667	17
529	13.6	10	0
531	8.13333	36
534	5.26667	2	0
535	13.9333	12	0
539	7.26667	23
543	12.4667	35	0
544	6.4	14	0
547	18.6	20	0
549	11.8	29
550	16.1333	24	0
555	7.2	11	0
557	10.0667	38
559	11.6	16
561	15.6	7	0
565	10.1333	6	0
569	6.13333	17	0
571	16.2	12	0
572	7.8	20	0
576	17.1333	11	0
578	8.8	9	0
583	21.6	1	0
584	16.2	19	0
587	6.86667	16
592	20.5333	5	0
593	9.13333	32
602	11.4667	14	0
605	5.66667	11	0
606	10.4	14	0
608	21.1333	14	0
614	19.1333	34
616	21.8667	19
617	11.5333	9	0
618	12.0667	12	0
619	8.13333	9
620	12.3333	17	0
621	19.6	10	0
635	6.06667	15	0
637	10.6	13	0
638	2.8	7	0
639	16.6667	21	0
645	16.4	17	0
648	10.6	14
649	3.6	16	0
650	11	27	0
654	8.06667	1	0
656	19.0667	26	0
657	17.6	7	0
661	4.86667	6	0
666	6.53333	1	0
667	7.6	12	0
668	17.8667	14	0
669	7.73333	10	0
670	5.8	23	0
672	12.5333	15
675	16.4667	21	0
677	9.06667	22	0
679	22.6	12	0
680	15.8667	18
682	5.26667	13	0
683	15.9333	10	0
684	4.53333	13	0
685	7.2	6	0
688	8.33333	17	0
695	10.0667	20	0
699	11.5333	7	0
700	21.8	19	0
702	13.6667	5	0
703	6.53333	9	0
704	19.9333	11
708	15.8	11	0
709	14.1333	5
710	18.0667	11	0
711	8	30
712	14.5333	1	0
716	13.8667	17
719	22.2667	13	0
720	12.2667	32
721	17.0667	23	0
730	8.26667	8
734	10.3333	19
735	12.9333	21	0
736	10.1333	12
737	10.2	5
738	15.8667	10	0
740	11.2	10	0
741	11.6667	28	0
743	7.46667	2	0
745	11.2667	17	0
750	21.5333	13	0
751	14.6667	10	0
752	9.46667	12	0
754	13.8667	15
755	10.4	16	0
757	12.8	47	1
760	19.0667	17	0
765	22.7333	28	0
775	7.26667	42
778	12.5333	7	0
780	19.6667	18	0
781	18.2	26	0
784	13.1333	59	1
785	8.4	5	0
786	21.6	26	0
787	16.6	14
789	12.9333	5	0
790	8.4	20
797	8.53333	12	0
799	6.4	23	0
800	5.2	12	0
801	5.13333	3	0
806	7.2	21
807	13.3333	19	0
809	21.6667	8	0
812	8.93333	7	0
814	21.6667	25	0
815	21.8667	8	0
817	8.13333	9	0
823	15.6667	12
825	18.8	8
826	11.6667	11	0
830	9.26667	24	0
835	11.3333	19
838	10.0667	14	0
840	17	2	0
841	10.8	14	0
843	11.2	30	0
844	4.66667	5	0
847	20.6667	9
851	4.6	20	0
856	10.8667	8	0
857	7.73333	12	0
859	18.2667	28
860	7.66667	11	0
862	10.9333	5	0
863	19.2	6	0
865	18.0667	27	0
868	18.7333	5	0
870	5.2	5	0
872	21.4667	8	0
874	10.0667	9	0
875	22.6667	24	0
878	12.4667	30	0
879	10.8667	4	0
881	20.9333	13	0
883	8.06667	41	0
884	12.8667	1
887	21.4667	13	0
888	8.2	12	0
890	12.1333	16
891	11.0667	17	0
892	16.0667	22	0
893	19.4	15
896	13.5333	13	0
899	16.9333	4	0
902	13.8	21	0
903	13.7333	6	0
913	15.2	13
914	13.7333	25	0
915	9	13	0
916	7.4	2	0
918	15.6	11	0
919	20.0667	12	0
921	8.86667	14	0
922	21.6	28	0
923	21.6	3	0
925	15.3333	16	0
926	21.6667	8	0
927	17.2667	10
930	8	18	0
931	5.93333	7	0
934	14.6667	27	0
935	21.4	60	1
938	11.3333	10	0
942	8.13333	7	0
945	20.1333	4	0
950	19.9333	55	1
952	14.3333	32	0
953	19.2	21	1
957	12.4	10	0
959	7.06667	7	0
962	11.4	5	0
964	21.2	9	0
966	12.0667	11	0
967	9.06667	26
972	14	30	0
974	17	11
975	5.66667	24	0
979	13.2667	24	0
982	6.73333	33	1
984	11.6	7	0
994	12.8	23	0
995	17	4
998	14.6667	5	0
1001	4.8	18	0
1002	5.66667	21	0
1005	13.4667	11	0
1006	4.86667	7	0
1007	21.2	7	0
1008	6.13333	23	0
1015	5.13333	5
1019	16.5333	17
1021	15.0667	11	0
1023	17.3333	11	0
1025	21	32
1027	17.2667	7	0
1030	22.9333	13	0
1033	22.6	7	0
1036	19	14	0
1040	6.93333	10
1042	5.4	21	0
1043	21.6	38	0
1046	21.4667	6
1047	8.86667	6	0
1052	13.1333	36
1053	21.4	52	0
1054	15	8	0
1057	5.2	6
1061	11.3333	15	0
1063	12.2667	18	0
1067	4.93333	26	0
1068	6	12	0
1069	21.6	3	0
1070	6.93333	8	0
1071	19.6667	8
1072	4.8	28	0
1076	22.0667	20	0
1077	14.8667	22	0
1079	21.6	21	0
1081	6.6	14	0
1084	14.9333	9	0
1089	11.4	14	0
1098	19.6667	17	0
1100	8.66667	25
1101	13.9333	23	0
1104	15	33	0
1108	11.2667	26	1
1109	20.7333	13	0
1112	6.4	11	0
1113	21.5333	21	0
1118	18.4667	7	0
1120	13.9333	6	0
1121	12.1333	17	0
1123	14.8667	9	0
1125	17.4	14
1127	10.8667	33	0
1129	7.6	18	0
1130	12	17	0
1134	21.8667	14	0
1136	11.2	8	0
1140	10.0667	15	0
1141	12.8	22
1142	17.6	22	0
1143	14.7333	37	1
1144	12.1333	41	0
1145	9.73333	16	0
1146	12.1333	20	0
1149	14.6667	15	0
1150	10.9333	9	0
1151	20.7333	21	0
1152	9.53333	13	0
1153	16.2667	16
1154	11.4667	10	0
1155	15.4	10
1156	21.8	12	0
1160	7.4	27	0
1162	11.4	29
1165	20.6667	21	0
1166	13.4	17	0
1168	11.1333	14	0
1170	3.8	10	0
1171	22.2667	13	0
1174	14.7333	25
1181	7.8	5
1184	13.4667	14	0
1188	21.6667	16
1189	5.6	2	0
1191	8.4	8
1194	8.2	20
1195	21.4667	15	0
1198	21.4667	10
1202	10.5333	9	0
1203	18.6	12	0
1204	20.3333	25
1205	6.33333	15	0
1206	13.9333	25	0
1208	6	29
1209	19.4	11	0
1211	6.33333	13	0
1212	7	2	0
1213	9.13333	11	0
1214	5.86667	27	0
1216	5.46667	14	0
1219	17.6	16	0
1222	17.8667	14
1223	5.6	21	0
1230	20.8	31	1
1231	15.6	32	0
1233	16.4	12	0
1237	7.2	14	0
1238	18.2	14	0
1243	11.3333	34
1245	7.26667	23	0
1248	17.6667	8	0
1249	20.6667	19	0
1250	3.4	11	1
1254	16.6	11	0
1256	17.3333	9	0
1259	10.6667	5	0
1262	5.13333	9
1263	19.8	6
1265	8.73333	13	0
1268	17.1333	12	0
1269	21.4667	16	0
1272	5.73333	10	0
1276	6.26667	24	0
1280	19.7333	17	0
1281	19.1333	13	0
1283	14.4667	13	0
1284	9.33333	23	0
1294	16.6667	15
1297	16.4	5	0
1298	5.93333	15	0
1299	7.46667	17	0
1301	6.53333	8	0
1303	20.5333	28
1305	18.6667	9	0
1306	6.73333	7	0
1307	13.4	4	0
1308	12.8667	6	0
1311	20.1333	5	0
1317	5.73333	29	0
1319	6.53333	10	0
1333	13.1333	32	0
1334	16.6667	8
1335	19.2667	4	0
1336	7.8	22
1338	12.3333	13	0
1339	17.8667	5	0
1342	13.2	14	0
1343	17.8	18
1345	22.4667	19	0
1349	15.6	28	0
1354	16.2667	7	0
1355	10.2	7
1357	21.6	7	0
1365	8.66667	10	0
1370	10.4	3	1
1372	5	16
1374	20.4	14	0
1375	12.4	17	0
1378	19.6	4
1379	10.2	6	0
1381	4.93333	16
1382	11.2667	8	0
1389	10	42	0
1391	12.2667	21	0
1392	13.1333	7
1394	8.46667	3	0
1397	18.2	6	0
1398	20.3333	23	0
1399	6.6	15
1403	11	8	0
1404	18.8	18	0
1407	22	19	0
1411	16.1333	14
1412	20.1333	29	0
1413	21.8667	36
1416	12.4	0	0
1418	14.4667	29
1420	11.4	10	0
1421	18.9333	46
1422	7	13	0
1424	5.86667	12	0
1427	13.3333	21
1433	6.86667	7	0
1434	9.26667	18	0
1437	13.5333	14	0
1438	7.53333	25	0
1440	18.8667	15	0
1441	9.8	12
1442	18.0667	4	0
1444	11	6
1445	17	4	0
1448	21.4667	5
1449	9.86667	29
1450	11.8	6	0
1451	13.4667	15
1453	13.3333	11	0
1454	14.4667	30	0
1455	11.7333	9	0
1456	13.8667	11	0
1459	5.86667	25	1
1460	14	4	0
1461	7.86667	23
1463	9.33333	6	0
1468	5.06667	11	0
1475	13.3333	44	0
1477	4.4	10
1478	14.8667	15	0
1480	22.5333	26
1485	15.4	20	0
1486	12.6667	19
1488	6.8	15	0
1490	21.2667	27
1493	20.8667	29	0
1498	20.3333	11
1500	7.8	12	0
1506	7.86667	10	0
1508	13.7333	7
1509	12.8	14	0
1513	13.8	28
1516	6.46667	18	0
1520	8.2	6	0
1522	5.2	15
1524	11.3333	18
1531	19.6	7	0
1533	11.2	18	0
1535	13.4	16
1537	5.2	23	1
1548	10.6	23	0
1552	22.2	25	0
1555	13.1333	7	0
1558	19.2667	1	0
1559	20.4667	23	0
1560	16.8	17
1563	7.13333	4	0
1570	10.6667	14	0
1572	5.8	34	0
1575	10.0667	15	0
1579	18.4667	5	0
1581	7.33333	6
1588	6.66667	27
1592	8.53333	7	0
1593	18.2	16
1597	21.4	15	0
1600	14.9333	8	0
1604	9.93333	5	0
1610	17.8	19	0
1612	11.1333	10	0
1613	12.3333	13	0
1617	17.0667	10	0
1619	9.13333	19
1621	6.4	5	0
1622	14.3333	5	0
1623	14.8667	13	0
1627	12	10	0
1628	9.8	16
1629	8.86667	21
1632	17.3333	15	0
1634	10.6667	11	0
1639	9.6	8	0
1641	17.5333	10	0
1642	11.0667	26	0
1643	8.13333	27
1644	9.33333	15	0
1645	6.2	30
1649	8.66667	35
1652	22.2	8	0
1653	19.7333	9
1654	13	7	0
1655	19.2	10
1657	18.2	8	0
1658	14.5333	14	0
1659	14.3333	36	0
1662	11.6667	22	0
1664	6.06667	3	0
1665	14.1333	11	0
1666	10.2	5	0
1669	18.1333	9
1670	11.1333	12
1671	15.5333	2
1674	4.53333	19	0
1679	10.2667	5	0
1681	13.6667	35	0
1682	21.4667	22	0
1683	19.7333	19
1687	18.3333	16
1690	12.4	5	0
1694	15.7333	14
1699	9.4	1	0
1700	7.4	5
1707	11.5333	35
1709	13.9333	7	0
1711	17.4	18	0
1712	7.86667	9	0
1713	7.93333	27	0
1718	10.1333	12	0
1719	7.66667	11	0
1721	22.0667	3	0
1724	6.4	36
1730	6.73333	30	0
1731	5.93333	3
1733	9.06667	13	0
1735	3.2	20	0
1736	12	22	0
1737	15.0667	29	1
1738	17.3333	10	0
1739	19.4	33	0
1744	6.86667	15
1745	22.9333	6	0
1747	15.2	19	0
1748	14.2	4	0
1749	15.8667	6	0
1752	13.8	6	0
1757	21	10	0
1765	7	13	0
1766	6.33333	19	0
1770	12.6	16	0
1771	11.7333	9	0
1772	6.6	8	0
1775	7.26667	9	0
1780	5.73333	5	0
1781	9.4	10	0
1786	10.4	10	0
1787	7.66667	8	0
1788	3.8	44	0
1790	7	16	0
1797	11.4	7	0
1802	16.1333	6	0
1805	12.3333	16	0
1809	13.2	19	0
1810	20.8667	34
1814	19.4667	11	0
1816	12.0667	4	0
1819	11.6	8	0
1820	21.7333	5	0
1825	14.2	4	0
1827	13	10	0
1830	13.4	16	0
1832	7.26667	16	0
1833	17.4	1	0
1834	20.6	14
1836	11.5333	19	0
1838	9.13333	12	0
1843	21.5333	16	0
1846	14.4667	32	0
1847	21.4	16	0
1848	13.4667	11	0
1849	21.8	11	0
1850	15.6667	8
1856	4.26667	7	0
1864	9.2	40	1
1865	11.8667	7	0
1867	22.9333	9	0
1870	5.6	17	0
1872	12.6667	8
1875	7.86667	14	0
1878	11.4	22	0
1880	16.8667	8
1882	9.93333	16
1884	18.3333	5
1885	15.8667	6	0
1887	16.8667	5
1888	10.8	16	0
1891	6.6	17
1895	13.2667	24	0
1898	20.1333	10
1900	21.2667	11	0
1902	13.2	38	0
1903	11.1333	22	0
1904	12.2	3	0
1905	19.2	23
1908	13.5333	22	0
1909	11.4	4
1912	20.4	40	0
1913	6.13333	13	0
1915	12.7333	10	0
1919	6.33333	26	0
1920	6.66667	6	0
1921	19.6	25	0
1922	8.2	14	0
1923	15.8667	12	0
1925	21.6	9	0
1927	6.26667	12	0
1929	7	2	0
1930	14.9333	5	0
1931	13	10	0
1938	21.0667	37	0
1939	13.3333	14
1941	13.5333	16
1943	20	13	0
1947	11.3333	12	0
1949	10.5333	22	0
1955	9.6	4
1957	15.6667	27	0
1959	6.66667	14
1961	17.6	12	0
1962	9.46667	13	0
1964	2.53333	1
1965	10.4667	13	0
1968	20.2	18	0
1969	9.73333	0	0
1978	12.6	16	0
1982	6.2	28
1983	7.73333	12	0
1984	21.3333	27	0
1988	6.46667	14	0
1992	15.6667	14
1995	5.6	13
1998	6.86667	13
2004	3.06667	11	0
2007	18.0667	13	0
2008	18.2667	17	0
2009	15.9333	14
2010	8.33333	3	0
2013	21.6	23	1
2014	21.6	17	0
2017	14.4	17	0
2019	18.4667	5	0
2020	21.2667	16	0
2025	21.6	27
2026	10.2	30
2035	11.7333	27
2040	11	12	0
2043	15.6	15	0
2045	12.4	12
2046	9.53333	5	0
2048	15.9333	14
2049	14.2	6	0
2055	13.6667	32	0
2058	11.8	6	0
2060	4.13333	40	0
2063	14.9333	22	0
2065	4.73333	24
2066	7.46667	2	0
2069	13.2	23
2070	18.6667	29	0
2077	10	20	0
2080	9.73333	22	0
2081	5.33333	16	0
2082	14.1333	22
2083	18.9333	8	0
2085	16.7333	2
2088	10.8	19	0
2090	12.2667	26
2091	4.53333	28
2093	5.13333	9	0
2094	7.73333	20	0
2095	21.4667	8	0
2101	19.2	6	0
2105	13.1333	16	0
2106	6.4	8	0
2107	7.06667	9	0
2108	19.2667	24
2109	10.4667	8	0
2110	7.86667	0	0
2116	21.0667	40
2118	9.6	43	0
2119	22.4667	35	0
2123	5.26667	6	0
2124	20.1333	8
2128	10.6	8
2129	6.46667	12	0
2134	11.8667	6
2136	9.93333	16	0
2138	9.2	15	0
2142	7.13333	10	0
2145	21.8	14	0
2151	14.4	2	0
2152	14.2	4	0
2157	12.0667	7	0
2159	16.6667	6	0
2160	5.33333	19	0
2161	13.6	20	0
2162	16.8	11	0
2167	21.1333	7
2168	8.8	21
2170	14.3333	8	0
2171	4.6	15	0
2173	6.06667	12	0
2179	6.2	5
2181	16.1333	46
2184	15.2667	21	0
2185	18.7333	28	0
2186	20.3333	15	0
2187	13	9	0
2188	13.9333	8	0
2189	9.46667	9	0
2192	6.53333	15
2193	10.9333	46	0
2197	8.46667	10	0
2200	11.6667	8	0
2203	12.0667	36
2206	9.26667	23	0
2214	22.8667	36	0
2219	17.2667	8	0
2222	11.6	19
2226	20.8667	26	0
2228	20.3333	3	0
2231	8	11	0
2235	12.7333	31	1
2240	5.2	21	0
2242	13.2667	10	0
2243	18.2	52	1
2247	18.3333	3	0
2248	8.26667	14	0
2249	20.4	6	0
2253	6.13333	15	0
2254	15.4667	20	0
2256	5.6	10	0
2259	18.8667	22
2260	10.5333	7	0
2261	5.6	3	0
2263	7.8	8	0
2268	17.4667	5	0
2269	12.8667	4	0
2272	8.8	10	0
2278	12.8667	16	0
2279	18.8	14	0
2288	20	13	0
2291	11.0667	2	0
2292	7.2	6	0
2294	20.1333	7	0
2295	8.6	23
2298	14.6	3	0
2299	11.8667	12
2304	7.2	4	0
2305	12.6	9	0
2309	12.5333	48	0
2313	19.9333	6	0
2314	9.86667	9	0
2318	20.9333	9	0
2322	5.53333	15
2332	10.6667	3	0
2334	6.93333	15
2335	8	27	0
2336	9.86667	19
2339	12.5333	7	0
2343	22.4667	18
2344	17.0667	3	0
2345	12.8	20	0
2347	16.8667	14	0
2348	9.53333	4
2350	12.1333	9	0
2352	8.53333	34
2355	20.8667	33
2359	8.66667	11	0
2360	7.6	5
2364	21.6	16
2369	11.2	15	0
2370	6.8	14	0
2371	12.0667	5	0
2373	22.2	17
2377	12.3333	31	0
2378	10.8667	13	0
2381	10.9333	13
2386	4.53333	23	0
2392	8.2	17	0
2393	20.2667	18	0
2394	8.66667	10	0
2397	11.8	21
2398	8.53333	6	0
2400	22.6667	10	0
2402	17.3333	19
2403	19.9333	14	0
2405	18.2	29
2406	12.3333	24	0
2407	8.2	11	0
2408	14	14	0
2410	19.1333	27	0
2411	13	14	0
2412	14.3333	19	0
2415	11.2667	10	0
2416	15.2667	43	0
2417	20.9333	30	0
2418	22.2667	9	0
2422	12.5333	22	0
2424	18.1333	13	0
2426	14	11	0
2427	8.2	5	0
2430	17.2	8	0
2432	14.6667	37	0
2433	19.1333	6	0
2436	12.6667	5
2437	10.8667	6	0
2440	12.4	9	0
2441	7.06667	9	0
2442	21.8667	9	0
2444	15.1333	22
2445	20.3333	4	0
2448	9.2	7	0
2449	6.13333	7	0
2450	17.4	9	0
2453	14.4667	13
2454	6.46667	3	0
2458	10.4667	13
2460	14.8	28
2464	10.8667	25	0
2465	7	9	0
2474	2.86667	42	0
2475	19.9333	18	0
2477	8.33333	10	0
2479	18.7333	15
2486	10.6667	4	0
2490	11.0667	34	0
2492	16.6667	15	0
2494	15.7333	12	0
2495	22.2	19	0
2496	15.6667	5	0
2497	9.06667	36	0
2500	12.6	7	0
2503	19.5333	13	0
2506	16.0667	31	0
2507	21.3333	7
2508	5.33333	4	0
2509	12.3333	19	0
2514	7.53333	8	0
2515	14.4	25	0
2516	19.4	24
2517	19.6	3	0
2519	21.0667	10
2520	21.8667	9	0
2521	7.8	20
2523	17.1333	11	0
2524	16.8	11	0
2526	5	1	0
2531	21.4	17	0
2532	17.9333	14
2533	12.7333	5	0
2534	18.2667	12	0
2535	13.4667	13	0
2536	5.46667	12	0
2538	15.7333	22	0
2539	4.53333	20
2540	12.8667	9
2542	9.2	28
2543	7.8	9	0
2549	12	15	0
2551	15.6	21	0
2552	9	24
2556	12.7333	22
2563	17.5333	22	0
2568	8.8	8	0
2569	11.7333	16	0
2571	7.4	7	0
2572	19.5333	7	0
2574	11.8667	6	0
2576	20.1333	16
2577	20.9333	17	0
2578	11.4667	24	0
2580	15.4667	8	0
2586	7.86667	7	0
2587	9.86667	4	0
2589	12.2667	30	0
2592	13.0667	20	1
2594	21.0667	15	0
2595	22.4667	9	0
2596	10.2667	21
2597	11.8667	13	0
2601	6.86667	25	0
2602	10.6	24
2606	8.33333	5	0
2608	22.3333	32	0
2609	21.4	18	0
2612	14.6	20	0
2615	15	8	0
2617	12.6667	22	0
2618	22.7333	35
2619	9.33333	25	0
2627	4.93333	16	0
2629	5.66667	25
2636	21.6	6	0
2638	8	7	0
2640	6.93333	1	0
2641	14.6667	9	0
2648	12.4	21	0
2650	11.4667	17
2658	13.1333	11	0
2663	16.4	8	0
2666	8.6	18	0
2668	6.06667	23	0
2673	5.93333	12	0
2674	20.6667	32	1
2676	11	15	0
2680	11.2	39
2682	11.6667	11	0
2683	15.8	44
2684	15.2667	8	0
2688	22.0667	14	0
2690	22.0667	4	0
2692	21.5333	10
2693	7.86667	7
2694	12.1333	15	0
2698	15.8667	15	0
2700	4.93333	18	0
2704	15.5333	9	0
2710	10.2	16	0
2711	12.6	11	0
2712	8.53333	14	0
2713	10	28	0
2715	18	7	0
2717	6.66667	21
2723	21.2667	24
2726	6.66667	21	0
2730	14.9333	21	0
2733	11.9333	22	0
2734	14.2	21	0
2739	10.8667	19	0
2741	5.53333	9	0
2745	13.4667	17
2746	4.66667	7	0
2747	14	9
2749	7.46667	7	0
2751	6.26667	4	0
2754	6.86667	21	0
2756	16.2	24	0
2759	15.5333	19
2765	6.46667	20	0
2766	6.13333	10
2768	21.6	22	0
2769	6.13333	27
2771	10.1333	9
2774	6	24	0
2775	22.2	20	0
2776	16	20	0
2779	16.6667	10
2784	22.7333	4
2786	19.9333	11
2787	10.3333	30	0
2793	12.0667	6
2794	9	18
2796	9.73333	13	0
2797	9.6	26	0
2798	10.5333	24	0
2799	22.2667	5	0
2803	8.2	7	0
2805	19.7333	9	0
2807	22.6	20
2808	6.33333	7	0
2809	11.8	6	0
2810	20.4	9
2815	6.06667	15	0
2819	13.0667	24	0
2820	13.3333	9	0
2824	21.6	13
2825	15.6	50
2828	8.86667	7
2829	4.93333	3	0
2830	13.2667	4	0
2831	20.4667	35	1
2834	5.93333	25	0
2836	21.0667	7	0
2837	11.2667	11	0
2838	15.4	13	0
2843	8.26667	22	0
2845	13.7333	21
2850	13.6667	2	0
2852	6.13333	8	0
2853	20.3333	22	0
2856	6.53333	12
2857	16.7333	24	0
2862	9.2	5	0
2864	13.8	11
2865	13.6	35	0
2866	15.4667	33
2870	9.53333	7	0
2872	19.7333	9	0
2874	10.7333	2	0
2878	21.5333	39	0
2879	19.8	48
2880	6.8	15	0
2881	7.53333	7	0
2882	10.7333	9	0
2883	13.3333	15
2884	6.6	30
2885	13.3333	22	0
2887	5.46667	33	0
2889	10.1333	29	0
2891	11.7333	21	0
2893	18	7	0
2895	9.6	17	0
2896	6.33333	8	0
2899	10	23	0
2903	21.0667	7	0
2904	21.8	30	0
2906	20.0667	6	0
2907	8.73333	12	0
2908	12.2	14	0
2909	9.33333	16	0
2912	12.2	14	0
2920	17.0667	42	0
2921	9.53333	35
2922	18.2667	4	0
2923	12.2667	46	0
2926	17.6	6	0
2927	5.33333	13
2929	14.9333	36
2933	5.93333	17
2941	12.1333	18	0
2944	5.8	12	0
2945	7.66667	10	0
2946	20.0667	6	0
2948	6.66667	16
2949	5.4	10	0
2951	14.4667	14
2958	18.4667	7	0
2962	21.6	7	0
2963	10.4667	9	0
2965	6.73333	16	0
2970	4	6	0
2972	8.26667	30
2973	15.9333	7	0
2978	8.73333	28
2979	6.6	17	0
2982	4.4	15	0
2984	9.4	21	0
2987	10.6	15	0
2988	10.0667	20	0
2997	19.9333	22	0
3012	16.9333	16	0
3018	6.73333	14	0
3024	9.2	34	0
3026	14	15	0
3031	3.46667	17	0
3032	9.33333	15	0
3036	5.33333	11
3038	11.3333	18	0
3047	13.8667	7	0
3048	12.8667	10	0
3049	16	18
3050	7.33333	19	0
3054	12.6667	16	0
3055	8.73333	25
3056	21.8	15	0
3057	11.1333	21	0
3059	17.8667	4	0
3061	19.2	26	0
3062	20.4	54
3063	11	12	0
3065	18.6	10	0
3066	4.86667	20
3067	11	15	0
3068	20.7333	37	0
3070	6.46667	26	0
3071	12.0667	23	0
3072	16.6667	40	0
3073	13.9333	13	0
3077	11.8667	28
3078	17.2	28
3079	6.26667	35	0
3080	7.8	6	0
3082	5.13333	3	0
3086	8.2	18	0
3090	20.4667	6	0
3093	7.2	19
3094	15.5333	3	0
3095	16.2667	7	0
3098	13.6	17	0
3099	8.66667	16	0
3100	6.46667	3	0
3102	6.66667	16	0
3105	15.5333	9
3107	16.2667	19	1
3108	21.6667	14	0
3110	6.06667	0	0
3113	10.4667	27	0
3115	21.6667	3	0
3116	8.4	2	0
3117	19.1333	5	0
3118	6.4	17
3123	12.8667	10	0
3124	15.2	7
3125	11	6
3127	16.5333	10	0
3128	11.1333	15
3130	14.4	2	0
3131	13.2	8	0
3136	8.53333	8
3137	22.6	21	0
3140	12.8667	10	0
3142	17.3333	11	0
3144	8.6	16	0
3145	9.6	20
3146	18.2	13	0
3150	8.4	12	0
3151	14.9333	12	0
3153	13.9333	14	0
3156	5.6	11	0
3157	6.53333	5	0
3159	21.4667	14	1
3171	12.5333	15	0
3174	6.33333	23	0
3175	15.1333	13	0
3176	16.7333	18	0
3178	15.9333	4	0
3179	22.4667	12	0
3180	6.2	10
3182	12.6667	19	0
3183	9.4	14	0
3184	5.2	18	0
3185	21.6	5	0
3186	7.4	6	0
3187	20.8	18	0
3188	10.8667	16	0
3195	12	11	0
3202	6	33	0
3203	9.73333	20	0
3205	5.2	17	0
3208	9.86667	48
3209	8.2	15	0
3211	10.2667	15
3214	9	32	0
3215	16.5333	10
3217	12.4667	13	0
3218	5.53333	18
3220	18.4667	14	0
3222	15.1333	9	0
3223	7.6	20	0
3224	19.2	34
3225	13.0667	14
3227	5.86667	2	0
3228	15.5333	24	0
3229	9.13333	44
3230	11.4	22	0
3242	5.66667	22	0
3243	10.1333	14	0
3251	5.33333	1	0
3254	12.6	20	0
3256	21.8	14
3257	21.6667	5	0
3259	18.6	16	0
3260	10.8667	22
3264	6.86667	23	0
3267	12.1333	11
3268	9.13333	6
3270	13.4667	16	0
3272	15.8667	13
3273	16.2667	29
3276	9.8	8	0
3277	6.66667	36	0
3279	12	1	0
3284	9.33333	12	0
3288	21.4667	16	0
3290	9.46667	27	0
3291	18.6	3	0
3292	16.0667	15	0
3294	22.2	36	1
3295	15.8	8
3298	7.73333	15	1
3300	12.2667	22	0
3302	13.8667	5	0
3305	12.8	15
3310	6.2	12	0
3313	7.53333	37
3314	19.6	8	0
3316	19.8	10	0
3317	10.3333	5	0
3319	18	7	0
3320	15.4	16	0
3322	19	18	0
3324	17.4	38	0
3328	10	16	0
3329	12.8	17	0
3333	13.3333	29	0
3334	21.6	10	0
3335	7.4	6	0
3336	22.7333	29
3338	8.8	19	0
3339	18.2667	20
3340	19.2	30
3341	21.1333	0	0
3343	17.7333	24	0
3347	5.86667	35	0
3348	14.0667	18	0
3350	5.66667	18	0
3354	4.26667	23	0
3356	10	28
3361	7.2	36	0
3365	7.73333	12	0
3367	8.2	23	0
3368	4.93333	12	0
3369	13.6	6	0
3373	9.66667	37
3376	5.93333	11	0
3377	7.6	28	0
3379	16.1333	9	0
3382	20.6	8	0
3385	9.06667	5	0
3386	18.3333	8	0
3388	8.6	13	0
3389	17.4667	27	0
3393	9.93333	13	0
3397	8	9	0
3399	6.86667	1	0
3400	22.8	17	0
3401	7.8	19	0
3402	21.4	39	1
3403	16.8667	11	0
3404	18.6	14	0
3405	11.9333	13	0
3407	4.86667	24	0
3409	9.86667	35
3410	6.06667	12	0
3411	21.0667	29
3414	12.1333	14	0
3415	8.8	33	0
3417	10	3	0
3418	6.8	17	0
3420	18.2	11	0
3422	11.7333	16	0
3426	18.0667	28	0
3431	11.7333	32	0
3432	21.0667	7	0
3433	5.6	13	0
3441	10.8	12	0
3442	16.6	5	0
3443	5.06667	12	0
3445	7.53333	5	0
3447	6.26667	15
3448	5.8	14	0
3449	12	28	0
3450	13.4	5	0
3452	8.86667	3	0
3454	18.4667	8	0
3456	9.66667	4	0
3458	21.6	28	0
3460	8.66667	6	0
3461	20.0667	5	0
3466	11.4667	11	0
3469	5.2	11	0
3473	12.6667	27
3476	18.5333	15
3477	5.6	20	0
3479	13	19
3484	17.8	8	0
3485	11.7333	9	0
3489	21.4667	11	0
3492	15.8	13	0
3493	7.86667	16	0
3499	15	15
3501	6.93333	6	0
3502	16.8	8	0
3505	5.86667	4	0
3507	14.0667	5	0
3509	10.2	12
3512	14.2667	22	0
3513	18	7	0
3514	17.8667	27
3516	20.7333	13
3518	17.1333	2	0
3519	9.6	18	0
3522	22	13	0
3525	12.2	32	0
3535	12.6667	7	0
3536	18.8	10
3539	15.2667	14
3542	12.2667	16	0
3545	14.7333	6	0
3549	5.06667	33
3553	10.5333	2
3559	16.7333	22	0
3560	19.5333	13	0
3562	10.2	33	0
3563	16.9333	3
3564	6.2	19	0
3566	15.7333	22	0
3568	7.86667	13	0
3572	19.0667	20	0
3574	14.3333	19	0
3578	6.4	8	0
3579	12.5333	34
3581	14.9333	17	0
3582	12.6	14	0
3583	10.5333	26	0
3590	13.0667	5	0
3592	9.73333	12	0
3597	7.06667	10	0
3604	11.6667	20	0
3607	16.0667	0	0
3610	5.2	7
3611	19.7333	17	0
3614	11	5	0
3615	17.2	26	0
3617	11.4	14	0
3618	13.3333	5	0
3623	19.0667	4	0
3626	17.3333	26
3629	9.86667	11	0
3630	18.2667	13	0
3639	8.6	26	1
3644	21.6	8	0
3645	13	16	0
3646	9.2	6	0
3650	18.3333	19	0
3651	5.26667	12
3654	14.2	15	0
3655	9.6	48	1
3656	13.5333	2	0
3658	7.6	9	0
3660	11.7333	27
3661	6.73333	10	0
3662	8.2	44
3668	11.9333	23	0
3671	9.26667	15
3674	21.2	33
3675	10.8	21	0
3677	12.6667	35	0
3679	16	6	0
3680	14.6667	23	0
3683	18.9333	5	0
3689	16.6667	16
3700	16.2667	26
3701	21.4667	23	0
3705	4.73333	11	0
3708	20.5333	11	0
3712	12.6667	22	0
3713	10.4667	28	0
3714	20.9333	19	0
3720	11.8667	37	0
3721	9.2	17	0
3726	22.6	13	0
3727	21.6667	9	0
3728	4.6	4	0
3729	7.6	11	0
3730	6.06667	19	0
3735	21.6667	25	0
3737	13	3
3743	21	8
3744	9.4	6	0
3745	18.6667	16	0
3746	15.8	34	0
3750	13.6667	14	0
3751	18.9333	9	0
3753	6.4	2	0
3756	6.4	26	0
3757	7.2	13	0
3759	6	5	0
3761	7.8	40	0
3762	5.46667	26
3769	19.9333	12	0
3774	7	6	0
3776	6.8	12
3778	11.0667	43	0
3779	9.2	12	0
3780	21.8667	18	1
3782	17.8667	30	0
3785	20.2667	8	0
3786	21.7333	6	0
3788	7.93333	2	0
3789	20	8	0
3792	6.73333	12	0
3793	7.8	19
3794	6.86667	20	0
3797	6.53333	9	0
3799	14.5333	5	0
3800	5.73333	10	0
3801	9.93333	14	0
3802	21.6667	22	0
3804	17.6	10	0
3811	20.8	12	0
3813	12.8	12	0
3816	4.86667	9	0
3820	5.93333	6	0
3823	6.8	18	0
3825	14.2667	10
3829	21.6	17	0
3832	10.8	9	0
3834	14.8	15	0
3837	11.8	5	0
3839	13.9333	12	0
3840	15.2	7	0
3842	11.7333	18	0
3844	7.2	9	0
3845	18.9333	14	0
3847	19.2667	8	0
3850	21.6667	9	0
3851	11.8667	19
3852	16.7333	36
3855	8.6	31
3856	17.1333	41
3858	21.9333	10	0
3860	5.26667	11	0
3863	8.66667	13	0
3864	12.2667	4	0
3869	17.5333	13	0
3870	14.4667	5	0
3871	11.2	13	0
3878	13.5333	11	0
3879	17.9333	21	0
3880	8.66667	23	0
3883	13.5333	12	0
3884	12.9333	5	1
3888	18	4	0
3889	22	47	0
3891	13.8	7	0
3892	9.4	36
3894	7.06667	14	0
3895	15.1333	9	0
3898	9.26667	35	0
3900	13.4	17	0
3901	21.6	8	0
3905	14.9333	8
3912	12.8667	13
3913	11.2	26	0
3917	5.93333	5	0
3920	8.33333	17	0
3921	5.33333	5	0
3922	6.06667	8	0
3923	10.2667	33	1
3925	10.2	17	0
3927	20.6667	5	0
3928	17.7333	31
3929	20.1333	5
3931	17	22	0
3932	14.6667	7	0
3935	18.1333	22	0
3936	4.8	5	0
3937	4.53333	2	0
3939	12.8	33
3940	14.7333	19
3943	4.2	12	0
3945	12.2	6	0
3946	8.6	7	0
3947	19.0667	5	0
3951	21.5333	2
3952	12.3333	22
3953	21.7333	10	0
3956	19.4	13	0
3959	12.7333	9	0
3961	11.8667	30	0
3965	5.6	17
3967	7.06667	17
3969	5.46667	16	0
3971	21.9333	6	0
3973	19.6667	25
3979	12.6	16
3981	13.0667	25	0
3983	11.4667	16
3985	6.53333	33
3986	6.13333	14
3990	21.6667	9	0
3992	10.2	3	0
3995	7.13333	15	0
3996	18.8	11	0
3999	10.9333	13	0
4000	20.8667	60	0
4001	21.5333	8	0
4002	10.7333	12	0
4003	14.0667	12	0
4005	10.4667	9	0
4008	6.73333	13
4009	7.8	32	1
4010	6.6	43	1
4011	15.2667	28
4013	16.6667	36	0
4014	14.5333	15	0
4016	21.9333	1	0
4017	4.73333	5	0
4025	4.2	10	0
4028	17.9333	11	0
4029	9.2	10	0
4030	9.53333	4	0
4034	5.26667	11	0
4038	2.66667	6	0
4043	10.3333	23	0
4045	14.4667	15	0
4050	19.5333	25	0
4052	7.46667	29	0
4054	7	16	0
4056	15.2667	20	0
4060	7.6	17
4063	14.2	15
4065	11.6	5
4067	8.73333	24	0
4068	21.3333	24	0
4075	7.66667	29	0
4077	20.8667	28	1
4079	8.2	16	0
4081	15.1333	46	0
4083	22.9333	15	1
4087	17.5333	13	0
4090	21.5333	19	0
4093	9.2	9	0
4094	7.13333	2
4097	13.5333	28
4102	11.9333	3	0
4106	7.33333	0	0
4108	7.06667	8	0
4110	5.93333	4	0
4112	15.9333	34	0
4113	13.6	13	0
4114	21.3333	26
4117	19.2667	22
4119	17.2	21	1
4122	9.8	12	0
4123	14.4	12	0
4125	10.8	20	0
4129	6.26667	16	0
4130	15.4667	24	0
4133	8.73333	16
4137	6.6	6	0
4141	15.2	16	0
4146	12.8667	13	0
4147	21.4	7
4148	9.6	8	0
4150	17.0667	24
4151	16.8	33	0
4156	8.13333	13
4160	13.2667	29	0
4164	10.2667	7
4167	16	11	0
4168	8.33333	4	0
4169	13.1333	3	0
4172	2.4	6	0
4173	20.2	35	0
4176	9	7	0
4179	12.8667	5	0
4184	17.6667	18	0
4186	6.53333	13	0
4193	5.86667	25
4197	16.8667	24	0
4199	20.7333	33	0
4202	15.4667	8
4203	17.8	33	0
4205	5.46667	17	0
4212	5.13333	13
4215	10.5333	16	0
4216	13.4667	11	0
4221	12.0667	9	0
4223	12.7333	30	0
4224	13.9333	20	0
4231	14.4	2	0
4232	9.73333	9	0
4233	8	25	0
4237	5.8	42	0
4238	4.33333	37	0
4241	10	12	0
4246	21.7333	37
4251	13.6667	11	0
4252	11.5333	2	0
4255	9.53333	9	0
4256	21.7333	18	0
4257	19.5333	21	0
4266	7.66667	28	0
4267	6.73333	15	0
4269	8.73333	5	0
4270	10.2667	11	0
4271	8.4	7	0
4275	15.9333	10	0
4277	13.8667	28	0
4278	5.6	31
4279	8.66667	13
4281	21.5333	20
4285	14.3333	19	0
4286	10.2	22	0
4289	11.6	10	0
4290	15.4667	31	0
4291	15.8667	12	0
4293	11.6667	5	0
4299	19.4667	7	0
4306	7.06667	4	0
4307	5.46667	18	0
4308	12.2	8	0
4309	4.93333	29	0
4313	21.0667	21	0
4315	17.3333	21	0
4316	5.93333	9	0
4319	12.3333	11
4321	19.9333	13	0
4322	8.86667	3	0
4323	7	2	0
4325	21.8	5	0
4326	15.7333	3	0
4332	6.06667	16	0
4336	14.4667	5	0
4338	14.6	11	0
4340	11.1333	9	0
4342	19.7333	7
4343	5.93333	30	0
4345	18.9333	27
4348	19.8667	45
4354	8.53333	35	0
4356	7.06667	9	0
4357	7.6	19	0
4358	20.7333	35
4361	9.4	17	0
4364	15.8	6	0
4368	4.8	13	0
4370	18.7333	10	0
4371	19.3333	10
4374	10.0667	9
4375	12.2	9	0
4379	8.06667	41
4382	10.7333	5	0
4383	9.06667	19
4385	12	5	0
4387	7.33333	9
4392	8.26667	11	0
4393	14.0667	28	0
4395	8.6	4	0
4396	10.3333	19
4399	10.6	21
4400	17.8667	15	0
4404	5.86667	6	0
4405	12.4	10
4407	11.4	5	0
4410	13.4	29	0
4413	10.8667	27	0
4414	8.33333	13	0
4416	14.5333	6	0
4421	8.53333	3	0
4423	15.8667	10	0
4426	10.2667	7	0
4429	8.06667	27	0
4432	6.6	15	0
4433	21.6667	14	0
4434	5.73333	21	0
4438	10.8667	19	0
4442	5.2	28
4447	15.1333	20
4449	16.2	7
4451	13.3333	15
4453	7.4	10	0
4454	19.6667	27
4455	8.73333	8	0
4458	12.9333	40	0
4459	14.8	14
4464	15.4667	21
4465	6.53333	13	0
4466	20.7333	14	0
4470	8.8	27	0
4471	8.6	5	0
4473	19.4667	12	0
4474	10.3333	1	0
4475	12	18	0
4481	11	7
4483	9	28	0
4484	12.8667	18	0
4487	17.9333	11	0
4488	15.2667	18	0
4493	8.13333	15
4495	18.4667	8	0
4502	21.9333	20	0
4505	19.7333	42
4507	5.33333	25
4510	12.6667	29	0
4511	9.8	8
4517	7.06667	31	0
4518	10.6667	28
4519	10.2	17	0
4524	19.2667	21	0
4526	9.4	7	0
4527	18.0667	5	0
4529	19.4	10
4530	15.4667	16	0
4532	6.06667	6	0
4537	5.06667	13
4544	17.7333	22	0
4549	7.2	11	0
4554	6.73333	26	0
4557	21.4	5	0
4558	22.2667	23
4562	9.86667	30
4567	7.93333	10	0
4569	7.46667	2	0
4572	9.8	32	0
4573	18.7333	5	0
4575	8.86667	15	0
4578	12.8	10	0
4581	11	15	0
4583	10.2667	12	0
4589	7.8	26	0
4590	7.2	16	0
4592	11.8667	29
4593	15.8	13	0
4595	21.9333	7	0
4603	21.4	7	0
4606	15.8	16
4607	9.13333	42	0
4608	6.06667	6	0
4612	9.8	19	0
4614	5.26667	11	0
4615	5.26667	22	0
4617	15.1333	23	0
4618	19.1333	8	0
4620	15.6	16
4622	11.3333	8	0
4624	17.7333	9	0
4625	6.06667	11	0
4626	18.8667	35	0
4629	20.4667	13
4633	13.4	4	0
4634	18.5333	8	0
4637	19.9333	20	0
4639	17.9333	18	0
4640	10.2	35	0
4641	16.2667	21	0
4646	10.2	9	0
4649	5	20	0
4651	15.9333	15	0
4652	11.6667	29	0
4656	6.53333	15	0
4657	19.4	15	0
4660	22.4	17	0
4662	17.1333	18
4665	19.8667	5	0
4667	21.6	17	0
4670	14.6667	27	0
4672	5.06667	38	0
4675	22.2667	6	1
4676	7.06667	9	0
4680	20.8	17
4681	15.9333	22	0
4683	11.3333	18	0
4684	22	20	0
4686	12	6
4688	5.8	24
4692	6.33333	9	0
4694	11.2	10	0
4695	8.8	14	0
4697	18.1333	12	0
4701	18.4	8	0
4702	6.6	7	0
4704	21.6	18	0
4707	13.4667	12
4711	11.2667	19	0
4713	11.8667	34
4714	10.8667	10	0
4715	15.8667	35	0
4716	5.26667	15	0
4718	7.4	4	0
4722	14.9333	14
4724	8.6	8	0
4725	6.46667	10	0
4727	21.6	19	0
4728	12.4667	8	0
4729	8.2	22	0
4730	10.5333	35	0
4734	8	12
4737	6.33333	5	0
4738	4.86667	5
4739	8.86667	14	0
4741	19.4	11	0
4746	21.6667	0	0
4748	18.3333	3	0
4751	11.4	18
4752	21.4667	10	0
4753	7.13333	26
4757	18.2	4	0
4759	12.6667	18	0
4762	21.5333	18	0
4763	18.3333	3	0
4766	20.6	15	0
4768	14.6	5	0
4770	19.6	5	0
4771	22.2	33	0
4773	20.2667	27	0
4777	9.73333	5	0
4779	10.0667	8	0
4780	21.6	18	0
4781	17.6	11
4784	10.6	22	0
4786	5	26	0
4787	21.6	10	0
4789	13.4	11	0
4792	14.9333	15	0
4794	17.4667	14	0
4795	15.4667	11
4796	11.3333	27	0
4801	20.8	18	0
4802	9.26667	14	0
4803	21.6	25	0
4806	19.8667	10
4811	20.9333	17
4815	14.0667	26
4816	10.7333	11	0
4817	5.73333	15	0
4820	7.46667	25	0
4822	16.9333	38	0
4823	7.73333	18	0
4826	7.73333	18	0
4828	13.1333	14	0
4830	10.5333	9	0
4834	9.8	27	0
4838	14.2	25
4842	22.6	18	0
4845	10.1333	17	0
4846	15.8667	3	0
4847	5.53333	11	0
4850	13.5333	19	0
4852	6	6	0
4854	16.4667	6	0
4858	6	9	0
4860	20.9333	8	0
4861	6.66667	12
4862	8	7	0
4865	16.6667	17
4867	10.0667	42	0
4877	19.4667	15	0
4880	10.9333	25	0
4884	9.26667	14	0
4886	22.8667	9	0
4889	8.4	27	0
4890	11.6	12	0
4892	21.6	20	0
4897	9.33333	13	0
4898	5.8	8	0
4907	11.9333	15	0
4908	10.6667	7	0
4911	18.2	14	1
4912	12.4667	20	0
4913	14.4667	32	1
4916	13.2	9	0
[truncated: 3,238 more rows]

## Sheet: fig1c
Variable	Estimate	SE
intercept	-4.23636	0.0298014
ndraws	1.78874	0.0187386
ESd-1	1.04177	0.0067652
deltaES	1.10464	0.00934051
OCIR	0.03349	0.0300663
ndraws:OCIR	-0.015729	0.0189219
ESd-1:OCIR	-0.0534104	0.00675776
deltaES:OCIR	-0.0854123	0.00927641

## Sheet: fig1d
ID	betadeltaES	OCIR	OCD
9	0.346978	22	0
10	2.47339	25	0
15	1.4019	14	0
18	1.28813	19	0
20	1.58053	27	0
24	0.413078	21	0
27	2.61076	32	0
29	0.244634	26
30	0.859699	6	0
34	0.715297	15	0
36	1.09978	16	0
42	1.02132	17	0
43	1.98903	41	0
44	3.09047	13	0
45	1.02592	35
47	1.71239	17
50	0.735679	13	0
54	1.36547	7	0
55	1.69147	11	0
58	0.374343	26	0
59	1.3723	37	0
62	1.2351	15
66	1.82469	5	0
67	2.83692	20	0
71	0.960128	4	0
72	2.59659	3	0
78	1.0946	32	0
80	0.961725	36	0
81	2.58597	19	0
87	1.41761	8	0
89	3.85012	2	0
92	1.29258	20	0
94	1.49933	20	0
96	0.428236	14	0
106	3.76092	5
108	2.83797	11	0
109	4.78454	8	0
111	0.458667	11	0
112	2.63804	21	0
113	1.25156	34	0
120	1.34086	25	0
130	2.24642	13	0
139	2.21385	8	0
141	3.57453	14	0
143	1.91493	13	0
148	4.09516	12	0
149	2.22116	10	0
150	2.10444	24
152	1.84402	12	0
153	1.73482	13	0
160	2.34532	20	0
166	3.25038	24
168	1.18066	68	0
170	1.64375	4	0
171	1.7597	6	0
174	1.2306	14	0
176	1.9238	7	0
178	0.482462	13	0
182	0.598781	19
183	2.00359	15	0
189	3.86439	16	0
191	1.33992	26	0
192	0.56679	10	0
193	1.79085	5	0
197	1.35732	16
199	1.96502	11	0
203	2.20059	26
204	1.91841	18	0
208	0.944486	9	0
211	1.47529	12
227	1.78862	14	0
231	1.65375	17
240	1.24826	12	0
244	2.64822	10	0
250	4.48178	18	1
252	0.759652	23
256	0.821894	17
257	1.67445	28	0
259	2.07428	21
266	1.04219	38	0
268	3.24866	0	0
273	0.420531	36	0
275	2.01049	15	0
281	1.81217	23	0
297	2.24219	22	0
299	0.574107	20	0
300	1.71599	9
305	0.348241	5	0
306	1.90611	11	0
308	0.999678	6	0
312	3.35572	3	0
313	1.07314	2	0
317	4.98136	20
318	1.42102	16	0
323	0.334675	27	0
324	4.21365	10	0
330	3.48894	11	0
336	1.56224	19
347	1.51265	34	0
350	1.49163	13
353	1.5555	27	0
362	3.34751	10	0
363	0.982766	19	0
367	0.755834	12	0
369	1.64462	6	0
380	1.27625	21	0
381	1.54152	27	0
387	2.34562	2	0
389	2.63007	5	0
391	1.11763	6	0
392	0.869116	15	0
393	1.22831	4
400	2.04925	7	0
402	3.02718	27	0
403	1.25373	12	0
408	0.633063	11
409	1.38867	21	0
423	2.02856	15	0
424	3.89374	25
425	0.498202	14	0
426	2.81411	4	0
427	1.32314	5	0
428	1.75018	23	0
429	1.50209	9	0
431	1.30349	44	1
436	1.86108	24	0
437	1.91241	11	0
439	1.94442	13	0
442	1.28835	19
447	0.960318	15	0
450	1.12696	10	0
452	1.13909	19	0
454	5.17677	37	1
456	0.493897	35
457	1.32972	28	1
460	1.68154	19	0
462	1.84711	10	0
467	1.90356	25	0
468	0.595543	19	1
472	1.58852	8	0
476	2.98019	4	0
477	4.26639	42	1
478	0.937181	30	0
490	1.71662	8	0
496	0.734456	13
497	1.0893	18	0
500	2.99552	1	0
505	2.57642	16	0
511	0.968868	2	0
513	0.140123	16
514	2.1299	16	0
519	0.878899	12	0
521	3.02564	40
528	1.98402	17
529	0.993512	10	0
531	0.996851	36
534	1.5018	2	0
535	1.29233	12	0
539	1.64531	23
543	1.5829	35	0
547	2.31179	20	0
549	1.58843	29
550	0.860109	24	0
555	1.01611	11	0
557	0.327662	38
559	0.834911	16
561	2.00266	7	0
565	1.10407	6	0
569	0.98326	17	0
571	2.53266	12	0
576	2.17191	11	0
578	0.877804	9	0
584	1.24574	19	0
587	1.18928	16
592	4.17737	5	0
593	0.638062	32
602	1.60866	14	0
614	2.67643	34
616	2.70212	19
617	1.77174	9	0
618	1.88596	12	0
619	0.985756	9
620	1.83262	17	0
621	2.29402	10	0
637	0.588461	13	0
639	1.6264	21	0
645	2.69183	17	0
648	1.26099	14
650	1.46064	27	0
654	0.685587	1	0
656	1.17305	26	0
657	1.46652	7	0
666	0.845338	1	0
667	1.02686	12	0
668	3.04716	14	0
672	2.01913	15
675	3.29131	21	0
680	1.30134	18
683	1.70154	10	0
685	1.39721	6	0
688	1.24193	17	0
695	0.945391	20	0
699	1.91812	7	0
703	1.44745	9	0
708	1.44106	11	0
709	1.62951	5
710	2.36934	11	0
712	1.47144	1	0
716	1.25313	17
720	1.57739	32
721	1.49802	23	0
730	0.811701	8
734	1.2716	19
735	3.21229	21	0
736	1.19628	12
737	0.651739	5
738	1.17581	10	0
740	0.923788	10	0
741	0.595992	28	0
743	2.86243	2	0
745	2.14377	17	0
751	1.25937	10	0
754	1.33833	15
755	1.32019	16	0
757	1.08885	47	1
760	1.98261	17	0
765	4.96094	28	0
775	0.858979	42
780	3.05809	18	0
784	0.72709	59	1
785	3.66163	5	0
787	1.32066	14
790	0.670599	20
797	0.0184229	12	0
799	0.6402	23	0
800	0.818891	12	0
801	0.383627	3	0
806	0.691514	21
812	0.727853	7	0
823	1.2028	12
825	3.7245	8
830	2.09369	24	0
835	1.2267	19
840	2.22544	2	0
841	2.37525	14	0
843	1.76887	30	0
847	5.0859	9
851	2.53532	20	0
857	1.26651	12	0
860	0.665658	11	0
863	1.4737	6	0
865	1.54665	27	0
868	1.79153	5	0
874	2.63557	9	0
879	1.25008	4	0
881	4.71081	13	0
883	0.777438	41	0
884	1.58621	1
888	1.06101	12	0
890	1.19528	16
891	1.3747	17	0
892	1.26104	22	0
893	3.17187	15
896	1.45304	13	0
899	1.35919	4	0
902	1.5955	21	0
903	1.47571	6	0
913	1.2628	13
918	1.3154	11	0
921	1.79146	14	0
925	2.28623	16	0
930	0.502476	18	0
934	1.61426	27	0
935	3.56364	60	1
938	0.827901	10	0
942	1.17054	7	0
952	4.39048	32	0
957	2.21446	10	0
959	2.19458	7	0
962	1.8191	5	0
966	1.4728	11	0
967	1.5825	26
974	1.70407	11
975	1.20037	24	0
979	1.57684	24	0
982	0.59195	33	1
994	2.48979	23	0
998	1.38412	5	0
1005	3.25495	11	0
1006	1.14844	7	0
1008	1.30568	23	0
1015	0.910261	5
1019	1.11758	17
1021	2.49784	11	0
1023	2.02407	11	0
1027	1.43518	7	0
1030	4.14304	13	0
1033	4.17938	7	0
1036	3.2991	14	0
1040	1.73485	10
1042	0.975448	21	0
1043	3.18722	38	0
1046	4.43858	6
1052	1.30461	36
1054	1.57859	8	0
1057	1.67289	6
1061	1.31797	15	0
1063	0.358616	18	0
1068	0.451266	12	0
1070	3.44575	8	0
1071	1.28652	8
1076	2.91109	20	0
1077	1.47632	22	0
1081	1.29974	14	0
1089	1.75128	14	0
1098	3.35823	17	0
1100	0.885269	25
1101	0.844874	23	0
1104	0.858439	33	0
1118	2.70026	7	0
1120	3.01333	6	0
1121	1.39278	17	0
1123	1.53682	9	0
1125	2.15596	14
1127	1.53436	33	0
1129	1.17997	18	0
1130	3.22196	17	0
1136	0.536312	8	0
1141	2.19525	22
1142	4.00887	22	0
1143	1.24532	37	1
1144	0.46539	41	0
1146	2.47743	20	0
1149	1.76905	15	0
1150	1.37273	9	0
1151	4.91361	21	0
1152	1.30162	13	0
1153	2.98553	16
1154	1.69386	10	0
1155	1.99379	10
1160	0.709787	27	0
1166	0.728895	17	0
1168	1.51956	14	0
1170	1.00781	10	0
1171	3.87336	13	0
1174	2.53087	25
1184	1.55603	14	0
1191	2.16278	8
1194	2.31989	20
1202	2.18255	9	0
1203	4.75457	12	0
1204	4.18153	25
1205	1.60967	15	0
1206	2.55186	25	0
1209	3.43332	11	0
1211	1.35297	13	0
1213	2.03349	11	0
1214	0.0961215	27	0
1219	2.55516	16	0
1223	2.28991	21	0
1230	2.21539	31	1
1231	2.05748	32	0
1233	1.84072	12	0
1238	3.1278	14	0
1243	1.20328	34
1245	1.23997	23	0
1248	2.95458	8	0
1250	1.44057	11	1
1254	2.73995	11	0
1256	1.80047	9	0
1259	1.11001	5	0
1263	4.27688	6
1265	0.499262	13	0
1268	1.42076	12	0
1276	3.13353	24	0
1281	2.25962	13	0
1284	1.45475	23	0
1294	1.50568	15
1297	1.46472	5	0
1298	-0.134475	15	0
1303	2.46215	28
1305	2.23639	9	0
1306	2.27304	7	0
1307	2.22522	4	0
1308	2.84571	6	0
1319	0.163204	10	0
1333	1.08897	32	0
1334	1.15041	8
1335	1.55384	4	0
1336	0.809695	22
1338	0.431369	13	0
1339	1.43341	5	0
1342	1.23045	14	0
1343	2.1115	18
1345	2.8993	19	0
1349	2.06686	28	0
1354	1.82286	7	0
1355	2.22651	7
1365	1.79203	10	0
1372	0.830867	16
1375	1.45729	17	0
1378	2.66552	4
1381	0.441119	16
1382	2.28132	8	0
1389	1.19885	42	0
1392	0.49942	7
1398	2.78689	23	0
1403	0.29656	8	0
1404	2.96019	18	0
1407	5.06156	19	0
1412	2.29601	29	0
1413	2.84987	36
1416	1.1941	0	0
1418	0.852479	29
1420	1.03938	10	0
1421	1.6026	46
1422	0.957544	13	0
1424	1.77335	12	0
1427	3.01814	21
1433	3.14303	7	0
1437	0.914699	14	0
1438	1.03552	25	0
1440	3.43535	15	0
1441	0.468859	12
1442	2.97632	4	0
1444	2.49169	6
1445	1.28497	4	0
1448	3.162	5
1449	1.11409	29
1450	0.946352	6	0
1451	2.06756	15
1453	0.754273	11	0
1454	1.31927	30	0
1455	1.12326	9	0
1456	2.12431	11	0
1459	1.8964	25	1
1460	1.76764	4	0
1463	2.06199	6	0
1475	1.5876	44	0
1478	1.89317	15	0
1485	2.39566	20	0
1490	3.95094	27
1498	5.12095	11
1500	0.51415	12	0
1506	0.156609	10	0
1508	1.14376	7
1509	1.7504	14	0
1513	0.937272	28
1520	0.51449	6	0
1524	2.12163	18
1533	1.9561	18	0
1535	1.29181	16
1537	1.18198	23	1
1548	1.24075	23	0
1552	4.27116	25	0
1558	1.43201	1	0
1559	3.3586	23	0
1560	2.82893	17
1563	0.967869	4	0
1572	1.57959	34	0
1575	-0.0277986	15	0
1579	2.47501	5	0
1581	-0.104129	6
1588	1.09304	27
1592	0.0770802	7	0
1593	1.90723	16
1600	1.80024	8	0
1604	0.38179	5	0
1612	0.00336387	10	0
1613	3.77138	13	0
1617	1.64893	10	0
1621	3.08902	5	0
1622	3.80599	5	0
1623	2.59693	13	0
1627	1.60797	10	0
1629	0.898487	21
1639	1.38947	8	0
1641	2.15185	10	0
1642	0.0886295	26	0
1643	2.30571	27
1644	1.03359	15	0
1645	1.46941	30
1649	0.80543	35
1652	3.25832	8	0
1654	2.23718	7	0
1655	1.95625	10
1657	1.25245	8	0
1658	2.37471	14	0
1662	0.870686	22	0
1664	0.587729	3	0
1665	0.986806	11	0
1666	0.681588	5	0
1669	1.98522	9
1670	1.9412	12
1671	1.15537	2
1674	1.14578	19	0
1681	2.22397	35	0
1687	1.52507	16
1694	1.42381	14
1699	1.07383	1	0
1700	2.67224	5
1707	1.14199	35
1709	1.74079	7	0
1711	1.47047	18	0
1713	1.11865	27	0
1718	0.702482	12	0
1719	0.495712	11	0
1724	1.24297	36
1730	1.33937	30	0
1731	0.866188	3
1736	0.555571	22	0
1737	4.08416	29	1
1738	2.67856	10	0
1739	2.35559	33	0
1744	1.10273	15
1745	3.22985	6	0
1748	3.003	4	0
1749	1.64848	6	0
1752	1.98722	6	0
1765	1.25573	13	0
1766	0.758445	19	0
1770	0.499678	16	0
1771	3.10691	9	0
1772	1.2228	8	0
1780	2.1389	5	0
1781	1.61123	10	0
1786	3.17443	10	0
1787	0.642516	8	0
1788	1.17753	44	0
1790	0.633168	16	0
1797	0.896051	7	0
1802	1.06998	6	0
1805	1.29751	16	0
1809	0.609378	19	0
1810	4.37311	34
1814	4.0727	11	0
1816	1.76881	4	0
1819	1.30886	8	0
1825	1.07939	4	0
1827	0.642047	10	0
1830	1.88461	16	0
1832	1.94155	16	0
1833	2.25409	1	0
1834	2.01698	14
1836	0.517371	19	0
1838	1.18573	12	0
1846	3.78329	32	0
1848	2.24624	11	0
1850	2.57393	8
1865	1.81069	7	0
1870	0.860839	17	0
1878	1.15038	22	0
1880	2.1553	8
1882	0.406087	16
1884	2.2939	5
1885	0.820784	6	0
1888	2.3503	16	0
1891	1.21317	17
1895	3.20503	24	0
1898	2.84459	10
1902	0.766233	38	0
1903	0.433103	22	0
1904	1.65213	3	0
1905	1.23879	23
1908	2.75481	22	0
1912	2.9007	40	0
1913	1.10426	13	0
1915	2.27936	10	0
1919	0.618358	26	0
1921	4.96725	25	0
1922	0.550586	14	0
1923	1.39341	12	0
1927	1.1758	12	0
1929	0.438517	2	0
1930	1.41187	5	0
1931	1.50034	10	0
1941	1.11671	16
1943	2.24134	13	0
1947	0.87266	12	0
1949	1.0317	22	0
1957	1.64124	27	0
1959	1.80986	14
1961	1.26832	12	0
1965	2.53397	13	0
1968	4.72499	18	0
1969	0.224986	0	0
1978	1.70225	16	0
1982	0.754589	28
1988	4.40981	14	0
1992	1.39905	14
1995	0.719483	13
1998	1.83807	13
2007	3.418	13	0
2008	1.79345	17	0
2009	0.831615	14
2010	1.15124	3	0
2017	1.00597	17	0
2019	2.97115	5	0
2026	1.99321	30
2035	2.31815	27
2040	1.33439	12	0
2043	1.01178	15	0
2045	1.4847	12
2046	0.963904	5	0
2048	1.33112	14
2049	1.27422	6	0
2055	0.647233	32	0
2058	2.00901	6	0
2060	2.33803	40	0
2063	0.755337	22	0
2066	1.96564	2	0
2069	1.98151	23
2070	3.37606	29	0
2077	1.19395	20	0
2080	0.168496	22	0
2081	2.02017	16	0
2082	1.46021	22
2083	3.27755	8	0
2085	1.89567	2
2088	1.43536	19	0
2090	3.91197	26
2093	2.58698	9	0
2094	1.17173	20	0
2101	2.59291	6	0
2105	0.266581	16	0
2106	0.834104	8	0
2107	1.65807	9	0
2108	1.26506	24
2109	2.74062	8	0
2110	0.296834	0	0
2116	2.10947	40
2118	1.96701	43	0
2119	3.06289	35	0
2123	-0.00862709	6	0
2128	0.130385	8
2134	1.97115	6
2136	2.24669	16	0
2138	0.511411	15	0
2142	1.10796	10	0
2157	0.824984	7	0
2159	1.3134	6	0
2160	2.27552	19	0
2161	1.42182	20	0
2162	1.70179	11	0
2168	0.440412	21
2170	1.23905	8	0
2173	1.17488	12	0
2179	2.24668	5
2181	0.795473	46
2185	2.70465	28	0
2186	2.11102	15	0
2187	0.832986	9	0
2189	0.371421	9	0
2192	0.208185	15
2193	1.33312	46	0
2197	1.06704	10	0
2200	1.26603	8	0
2203	1.41661	36
2206	0.584221	23	0
2214	3.70814	36	0
2219	2.77827	8	0
2222	0.623919	19
2226	2.29457	26	0
2228	1.9082	3	0
2231	0.0611855	11	0
2235	1.3414	31	1
2240	1.36445	21	0
2242	1.69191	10	0
2243	2.37072	52	1
2247	1.44897	3	0
2248	0.420795	14	0
2253	2.38278	15	0
2256	3.34266	10	0
2260	0.59832	7	0
2261	1.17199	3	0
2263	1.62668	8	0
2268	1.84757	5	0
2272	1.43326	10	0
2279	2.08722	14	0
2288	2.89655	13	0
2291	2.89645	2	0
2292	1.00844	6	0
2294	1.85407	7	0
2295	0.28881	23
2298	0.285444	3	0
2299	1.48711	12
2304	1.15435	4	0
2309	0.939119	48	0
2314	0.651865	9	0
2318	3.26635	9	0
2322	1.28161	15
2332	1.37511	3	0
2334	1.60778	15
2335	0.48293	27	0
2336	1.87084	19
2339	0.759769	7	0
2343	4.19227	18
2344	3.27709	3	0
2347	1.82303	14	0
2348	0.516038	4
2352	0.333092	34
2359	1.40649	11	0
2360	0.68944	5
2369	2.39072	15	0
2370	1.04618	14	0
2371	0.417463	5	0
2373	3.60234	17
2377	1.33684	31	0
2378	1.57722	13	0
2381	0.901698	13
2386	1.0151	23	0
2392	0.695341	17	0
2393	2.97259	18	0
2394	0.777427	10	0
2397	1.40176	21
2398	4.81582	6	0
2400	2.91742	10	0
2402	2.17727	19
2403	3.13324	14	0
2405	2.82719	29
2406	1.24285	24	0
2408	1.809	14	0
2411	1.16582	14	0
2412	1.32932	19	0
2416	0.954621	43	0
2417	4.25498	30	0
2422	1.41094	22	0
2426	1.01698	11	0
2427	0.732012	5	0
2430	1.7723	8	0
2432	1.05514	37	0
2433	2.6517	6	0
2436	2.4236	5
2437	2.24993	6	0
2440	0.818864	9	0
2441	0.935403	9	0
2445	3.52216	4	0
2448	1.39909	7	0
2449	1.64273	7	0
2450	2.11524	9	0
2453	3.12508	13
2454	2.68208	3	0
2458	1.62028	13
2464	0.836613	25	0
2465	1.47252	9	0
2475	1.77736	18	0
2477	2.38977	10	0
2479	3.00428	15
2486	1.21275	4	0
2490	1.03258	34	0
2492	1.74434	15	0
2494	1.35543	12	0
2496	1.78146	5	0
2497	0.619282	36	0
2500	1.31407	7	0
2506	1.5143	31	0
2508	0.917866	4	0
2515	2.73926	25	0
2517	2.34987	3	0
2521	0.265447	20
2524	1.9705	11	0
2526	1.20815	1	0
2532	1.77199	14
2533	3.60012	5	0
2538	2.00798	22	0
2539	0.564203	20
2540	1.50575	9
2542	0.675559	28
2543	0.588705	9	0
2551	1.5137	21	0
2552	1.69039	24
2563	1.07337	22	0
2568	0.1312	8	0
2569	0.346784	16	0
2571	1.6874	7	0
2576	1.66209	16
2580	3.23487	8	0
2586	2.06031	7	0
2587	1.04795	4	0
2589	1.50981	30	0
2592	1.36491	20	1
2594	3.44351	15	0
2596	1.17356	21
2597	1.31551	13	0
2601	-0.0850217	25	0
2602	0.571918	24
2606	1.39012	5	0
2608	3.70358	32	0
2609	3.09532	18	0
2612	1.11788	20	0
2617	1.28782	22	0
2619	1.28266	25	0
2627	1.25504	16	0
2629	1.03221	25
2638	1.92985	7	0
2641	0.705004	9	0
2648	1.09563	21	0
2650	2.29835	17
2658	4.83489	11	0
2663	1.94684	8	0
2666	0.0652793	18	0
2668	1.49275	23	0
2673	2.39368	12	0
2674	2.53945	32	1
2676	0.664312	15	0
2680	1.88427	39
2682	1.49707	11	0
2683	2.76703	44
2684	0.860482	8	0
2688	3.8922	14	0
2692	2.37294	10
2694	0.838792	15	0
2698	1.84488	15	0
2704	2.18034	9	0
2710	0.346779	16	0
2711	1.80099	11	0
2712	1.43413	14	0
2713	1.75337	28	0
2717	1.96774	21
2723	2.09733	24
2726	0.906914	21	0
2733	0.418426	22	0
2734	1.66582	21	0
2739	2.84096	19	0
2741	1.23744	9	0
2745	1.07307	17
2746	1.60997	7	0
2747	1.45629	9
2749	1.2148	7	0
2751	1.70317	4	0
2754	0.940524	21	0
2756	1.27018	24	0
2759	1.61267	19
2765	1.42771	20	0
2774	2.2328	24	0
2775	4.72991	20	0
2776	1.38075	20	0
2779	1.61403	10
2784	3.73431	4
2787	0.0360713	30	0
2794	0.586023	18
2796	1.11319	13	0
2797	2.54921	26	0
2798	0.79816	24	0
2805	3.2337	9	0
2809	0.812521	6	0
2810	4.41863	9
2819	0.858067	24	0
2825	2.20346	50
2828	1.66343	7
2829	2.45335	3	0
2830	1.04686	4	0
2831	3.35445	35	1
2834	1.15166	25	0
2837	3.35432	11	0
2845	1.71011	21
2850	1.72127	2	0
2853	2.78196	22	0
2857	2.72779	24	0
2864	0.920061	11
2865	0.964841	35	0
2866	2.38549	33
2870	0.974068	7	0
2872	3.0843	9	0
2874	3.60703	2	0
2878	2.22158	39	0
2880	-0.366708	15	0
2881	1.51764	7	0
2883	2.04778	15
2885	1.23216	22	0
2887	1.49707	33	0
2889	1.75211	29	0
2891	1.43847	21	0
2893	2.59522	7	0
2896	0.910957	8	0
2899	4.088	23	0
2904	2.83052	30	0
2907	1.66041	12	0
2908	1.74295	14	0
2909	0.133128	16	0
2912	1.3355	14	0
2920	0.856965	42	0
2921	3.0044	35
2922	3.08855	4	0
2923	1.84794	46	0
2926	1.96477	6	0
2927	0.510369	13
2929	1.06492	36
2933	1.05013	17
2941	1.49434	18	0
2944	1.53351	12	0
2945	1.38731	10	0
2946	4.47751	6	0
2948	1.22815	16
2951	2.64001	14
2972	1.36651	30
2973	1.28128	7	0
2978	1.06935	28
2984	1.78302	21	0
2987	2.16133	15	0
2988	0.917902	20	0
2997	1.97557	22	0
3012	2.94277	16	0
3018	2.08707	14	0
3024	3.42087	34	0
3026	1.264	15	0
3031	1.62287	17	0
3036	1.36541	11
3047	3.66418	7	0
3048	2.72304	10	0
3049	1.80708	18
3054	3.04506	16	0
3055	0.396296	25
3056	2.68262	15	0
3057	0.501842	21	0
3059	2.02236	4	0
3061	4.50089	26	0
3062	3.02337	54
3063	0.529983	12	0
3065	1.74902	10	0
3066	2.67164	20
3067	0.480409	15	0
3070	1.307	26	0
3071	1.15273	23	0
3072	3.07096	40	0
3077	1.81058	28
3078	2.51644	28
3079	0.774953	35	0
3080	0.829656	6	0
3082	0.627176	3	0
3086	0.896214	18	0
3093	1.4872	19
3094	2.56579	3	0
3095	1.04119	7	0
3099	1.01056	16	0
3100	1.73179	3	0
3102	0.415777	16	0
3105	1.12311	9
3107	4.08793	19	1
3108	3.64113	14	0
3110	1.65951	0	0
3113	-0.2951	27	0
3116	1.87254	2	0
3118	1.93893	17
3123	0.869232	10	0
3124	0.907991	7
3125	1.58293	6
3127	1.66764	10	0
3128	1.26046	15
3130	1.51614	2	0
3131	0.816133	8	0
3136	0.889485	8
3140	1.94606	10	0
3142	2.33669	11	0
3145	0.391518	20
3146	2.78487	13	0
3151	1.50836	12	0
3153	1.21302	14	0
3159	3.20046	14	1
3171	0.7155	15	0
3175	1.68934	13	0
3176	0.852533	18	0
3178	1.54958	4	0
3179	3.5221	12	0
3180	-0.124061	10
3182	2.72904	19	0
3183	0.51777	14	0
3184	1.93041	18	0
3186	0.301238	6	0
3188	1.99175	16	0
3195	1.26267	11	0
3202	0.706454	33	0
3203	1.58585	20	0
3208	1.29222	48
3209	0.607928	15	0
3214	0.719768	32	0
3215	2.5997	10
3217	0.640527	13	0
3218	1.17225	18
3220	3.06126	14	0
3222	2.12343	9	0
3223	1.11408	20	0
3224	2.59273	34
3225	1.93964	14
3227	2.3958	2	0
3228	2.40129	24	0
3230	0.717613	22	0
3242	0.975239	22	0
3243	0.336643	14	0
3251	3.73218	1	0
3254	2.46729	20	0
3256	4.04883	14
3257	3.67739	5	0
3259	2.31425	16	0
3260	2.58964	22
3264	1.0397	23	0
3268	0.585332	6
3273	1.4937	29
3276	1.02104	8	0
3277	1.34731	36	0
3279	1.57851	1	0
3284	1.69874	12	0
3291	3.54797	3	0
3292	2.48321	15	0
3298	1.32029	15	1
3300	2.30342	22	0
3302	1.70307	5	0
3305	1.3107	15
3310	1.76931	12	0
3313	0.645221	37
3316	1.39173	10	0
3319	3.15396	7	0
3320	0.763083	16	0
3322	3.81008	18	0
3324	4.19196	38	0
3329	3.65187	17	0
3333	2.05814	29	0
3335	-0.158356	6	0
3336	4.10043	29
3339	1.66866	20
3340	1.57369	30
3343	2.39421	24	0
3348	3.23947	18	0
3350	1.32769	18	0
3356	0.85693	28
3367	0.721194	23	0
3369	1.20026	6	0
3373	-0.350874	37
3376	1.09684	11	0
3377	1.5155	28	0
3385	2.4997	5	0
3386	1.993	8	0
3388	0.483674	13	0
3389	1.37703	27	0
3393	1.86107	13	0
3400	3.92548	17	0
3401	2.08467	19	0
3403	2.58529	11	0
3404	3.34353	14	0
3405	2.46334	13	0
3407	0.949088	24	0
3409	0.765026	35
3410	1.76528	12	0
3414	0.725566	14	0
3415	0.43911	33	0
3417	3.60589	3	0
3420	1.65944	11	0
3422	0.491668	16	0
3431	1.24799	32	0
3432	3.85166	7	0
3441	1.27764	12	0
3442	3.19002	5	0
3443	1.69422	12	0
3448	0.953019	14	0
3450	1.48693	5	0
3452	0.254295	3	0
3454	2.26842	8	0
3456	0.813296	4	0
3460	0.729177	6	0
3466	0.738681	11	0
3469	1.42216	11	0
3473	1.33475	27
3476	2.03975	15
3479	1.15501	19
3484	3.55689	8	0
3485	2.21812	9	0
3489	4.7682	11	0
3492	1.28129	13	0
3499	2.45104	15
3501	2.67193	6	0
3502	2.23692	8	0
3505	2.10862	4	0
3509	2.24735	12
3512	0.793345	22	0
3513	2.18209	7	0
3514	1.20566	27
3518	3.82371	2	0
3519	1.96282	18	0
3525	1.26284	32	0
3535	1.77207	7	0
3536	3.12092	10
3539	1.5748	14
3545	1.58865	6	0
3559	1.75155	22	0
3560	1.47799	13	0
3562	1.77997	33	0
3563	2.37945	3
3564	1.05856	19	0
3566	1.59399	22	0
3568	3.40487	13	0
3572	2.51895	20	0
3574	2.24467	19	0
3579	1.39036	34
3581	0.852879	17	0
3583	0.650669	26	0
3590	0.962206	5	0
3592	2.39734	12	0
3610	1.4094	7
3615	1.34935	26	0
3617	2.412	14	0
3623	1.47335	4	0
3626	1.61957	26
3630	3.26291	13	0
3639	1.34538	26	1
3645	3.28758	16	0
3646	1.12636	6	0
3650	3.51698	19	0
3651	1.30723	12
3654	3.79379	15	0
3656	2.64511	2	0
3658	1.64316	9	0
3660	0.931096	27
3662	2.5403	44
3668	0.278887	23	0
3671	1.20473	15
3674	2.19738	33
3675	1.17338	21	0
3677	0.49855	35	0
3679	1.51284	6	0
3680	1.61134	23	0
3683	2.63705	5	0
3689	0.930418	16
3700	1.57974	26
3701	3.5708	23	0
3708	2.39103	11	0
3712	2.41506	22	0
3713	2.0231	28	0
3720	0.717068	37	0
3721	0.835696	17	0
3726	3.64032	13	0
3743	1.94212	8
3744	0.490988	6	0
3746	1.54308	34	0
3750	1.91225	14	0
3751	3.40519	9	0
3753	1.18232	2	0
3759	0.884419	5	0
3762	1.20932	26
3769	4.09726	12	0
3774	0.387317	6	0
3776	-0.235874	12
3779	1.99289	12	0
3782	3.268	30	0
3785	2.40352	8	0
3789	2.97528	8	0
3792	2.17823	12	0
3793	-0.127122	19
3799	2.78445	5	0
3800	1.08091	10	0
3801	1.04719	14	0
3804	3.20004	10	0
3811	4.32184	12	0
3813	1.4337	12	0
3825	0.992346	10
3832	0.0103435	9	0
3834	2.7234	15	0
3837	0.943416	5	0
3839	1.40146	12	0
3840	0.950449	7	0
3842	2.65506	18	0
3844	0.642608	9	0
3845	2.04244	14	0
3847	1.69182	8	0
3850	5.1396	9	0
3851	2.01188	19
3852	2.3682	36
3855	0.940033	31
3856	2.05098	41
3858	3.9087	10	0
3860	1.08466	11	0
3863	2.18311	13	0
3864	0.507754	4	0
3869	3.10793	13	0
3878	1.18848	11	0
3879	4.18046	21	0
3880	0.409334	23	0
3883	1.59514	12	0
3884	2.46065	5	1
3889	3.0946	47	0
3891	1.20522	7	0
3894	0.841676	14	0
3895	0.754123	9	0
3898	0.354235	35	0
3912	2.18791	13
3921	0.592944	5	0
3922	1.81888	8	0
3923	0.520212	33	1
3925	0.890222	17	0
3927	3.63439	5	0
3929	2.8609	5
3932	2.141	7	0
3935	1.68802	22	0
3936	2.6709	5	0
3939	0.927483	33
3940	2.27821	19
3945	2.35895	6	0
3947	4.56009	5	0
3956	5.03794	13	0
3959	2.36802	9	0
3961	1.05904	30	0
3965	1.42002	17
3973	1.40693	25
3979	0.993555	16
3981	1.44167	25	0
3983	2.1395	16
3985	0.485791	33
3986	1.6826	14
3995	0.726914	15	0
3996	3.15037	11	0
3999	1.94971	13	0
4000	1.82877	60	0
4002	0.630469	12	0
4008	1.3495	13
4009	0.694565	32	1
4010	1.68646	43	1
4011	3.20543	28
4013	2.22609	36	0
4014	1.5511	15	0
4025	0.723811	10	0
4028	2.97317	11	0
4029	1.52543	10	0
4030	2.04499	4	0
4043	1.85877	23	0
4045	2.55344	15	0
4050	3.22785	25	0
4052	3.15846	29	0
4060	1.00317	17
4063	1.89124	15
4067	0.599688	24	0
4068	3.93133	24	0
4075	1.60534	29	0
4079	0.531091	16	0
4081	1.39649	46	0
4093	1.52137	9	0
4094	2.02939	2
4097	2.09171	28
4102	0.582419	3	0
4110	2.61796	4	0
4112	0.9473	34	0
4113	0.956453	13	0
4117	1.83653	22
4119	3.00808	21	1
4122	0.764178	12	0
4123	1.08117	12	0
4129	0.625365	16	0
4130	0.65977	24	0
4137	0.882584	6	0
4146	0.729663	13	0
4148	0.577095	8	0
4150	2.74531	24
4156	1.46589	13
4160	1.41606	29	0
4164	1.05276	7
4169	0.486517	3	0
4173	2.17283	35	0
4179	1.85857	5	0
4184	1.40672	18	0
4186	0.497822	13	0
4197	1.83971	24	0
4202	1.29061	8
4203	1.36037	33	0
4205	1.27596	17	0
4215	0.464224	16	0
4216	0.679162	11	0
4221	0.646849	9	0
4223	2.08978	30	0
4224	0.590892	20	0
4231	0.889927	2	0
4232	1.47954	9	0
4237	1.15043	42	0
4238	1.66102	37	0
4246	2.47521	37
4251	1.57662	11	0
4252	1.11727	2	0
4255	1.44607	9	0
4256	4.03781	18	0
4257	3.62168	21	0
4266	0.904465	28	0
4267	2.91783	15	0
4269	1.18577	5	0
4270	0.306185	11	0
4271	0.891076	7	0
4275	1.25831	10	0
4277	1.8227	28	0
4279	2.07517	13
4285	1.273	19	0
4286	0.431819	22	0
4290	2.4169	31	0
4291	1.06984	12	0
4299	3.60704	7	0
4307	2.29983	18	0
4308	0.666178	8	0
4309	0.268483	29	0
4315	2.91695	21	0
4316	2.10204	9	0
4319	1.99937	11
4321	4.29909	13	0
4322	4.20689	3	0
4323	1.07273	2	0
4338	1.71781	11	0
4342	3.17343	7
4343	0.0574359	30	0
4345	3.51149	27
4348	4.28619	45
4354	1.15689	35	0
4356	0.831485	9	0
4357	0.325807	19	0
4358	3.45718	35
4361	0.470748	17	0
4364	1.46577	6	0
4368	1.21222	13	0
4371	3.41042	10
4374	1.1987	9
4375	2.51998	9	0
4379	1.41222	41
4382	0.705531	5	0
4383	1.57831	19
4385	0.662517	5	0
4392	0.52712	11	0
4393	0.928748	28	0
4395	0.344403	4	0
4396	0.588471	19
4399	1.79464	21
4400	1.92519	15	0
4404	1.13187	6	0
4405	1.26927	10
4407	0.131103	5	0
4410	3.40111	29	0
4413	1.19882	27	0
4414	-0.222838	13	0
4416	0.952673	6	0
4421	1.06979	3	0
4423	3.22876	10	0
4426	0.494205	7	0
4429	0.487368	27	0
4432	0.519553	15	0
4434	-0.0322456	21	0
4442	1.5787	28
4447	1.4959	20
4449	1.47777	7
4451	2.23298	15
4453	1.65606	10	0
4454	3.79606	27
4455	0.36829	8	0
4458	2.40607	40	0
4459	2.29507	14
4464	0.978284	21
4465	1.62585	13	0
4471	1.50917	5	0
4473	2.30776	12	0
4475	1.8281	18	0
4481	2.30979	7
4483	0.248715	28	0
4484	2.70672	18	0
4487	2.00637	11	0
4495	2.95673	8	0
4505	1.53053	42
4507	1.42716	25
4510	1.95129	29	0
4511	2.09894	8
4518	1.07858	28
4519	0.636654	17	0
4524	1.26628	21	0
4526	1.77223	7	0
4527	2.04716	5	0
4530	2.38598	16	0
4544	2.80725	22	0
4549	0.9171	11	0
4554	0.801294	26	0
4558	3.97055	23
4562	2.33992	30
4567	0.786202	10	0
4569	1.31515	2	0
4572	1.3194	32	0
4573	2.51294	5	0
4575	1.54951	15	0
4578	1.33953	10	0
4581	1.28141	15	0
4583	0.907029	12	0
4589	1.52122	26	0
4590	2.46655	16	0
4593	3.22779	13	0
4606	2.94343	16
4607	0.377582	42	0
4612	1.00269	19	0
4618	4.72016	8	0
4622	1.98259	8	0
4624	2.93246	9	0
4626	2.29674	35	0
4629	4.46876	13
4633	0.750641	4	0
4634	3.54168	8	0
4637	2.37338	20	0
4640	1.28689	35	0
4641	0.943192	21	0
4646	0.371033	9	0
4649	2.16084	20	0
4651	1.47035	15	0
4656	2.04776	15	0
4660	5.02519	17	0
4662	1.38004	18
4665	2.82529	5	0
4667	3.48315	17	0
4670	1.86096	27	0
4676	1.13612	9	0
4680	2.21723	17
4681	2.05137	22	0
4683	2.01024	18	0
4686	1.41353	6
4688	0.991976	24
4695	1.06773	14	0
4697	1.35113	12	0
4701	4.84294	8	0
4702	0.14126	7	0
4707	1.13985	12
4711	2.34816	19	0
4713	0.509903	34
4714	1.49875	10	0
4715	0.718111	35	0
4716	0.0194046	15	0
4718	-0.106518	4	0
4722	2.3599	14
4724	1.86141	8	0
4725	0.98815	10	0
4727	4.2526	19	0
4729	2.88322	22	0
4730	1.68955	35	0
4734	0.627196	12
4737	2.86559	5	0
4739	0.47849	14	0
4741	2.72002	11	0
4748	2.62446	3	0
4751	3.1583	18
4753	1.63873	26
4757	1.99073	4	0
4759	0.682403	18	0
4763	3.43648	3	0
4768	1.34285	5	0
4770	3.31691	5	0
4771	3.64265	33	0
4777	1.85405	5	0
4786	0.388118	26	0
4789	1.51313	11	0
4792	0.924482	15	0
4794	3.34346	14	0
4795	1.30543	11
4796	1.23546	27	0
4801	3.51245	18	0
4802	0.876534	14	0
4806	4.20203	10
4815	2.87038	26
4816	1.27956	11	0
4817	1.28877	15	0
4820	1.22197	25	0
4822	1.32775	38	0
4823	0.468038	18	0
4826	-0.0249955	18	0
4828	2.76255	14	0
4838	0.706291	25
4842	5.07319	18	0
4845	2.56798	17	0
4846	2.37524	3	0
4847	1.09745	11	0
4850	0.480338	19	0
4852	1.81324	6	0
4854	2.29318	6	0
4858	1.19513	9	0
4861	0.103209	12
4865	1.6331	17
4867	0.846157	42	0
4880	2.06946	25	0
4884	0.963366	14	0
4886	3.52969	9	0
4889	1.54727	27	0
4897	3.3188	13	0
4898	1.70772	8	0
4907	0.414211	15	0
4908	1.15122	7	0
4911	3.28821	14	1
4912	1.23331	20	0
4913	2.18138	32	1
4916	1.14573	9	0
4919	1.42991	8
4922	1.65937	15	0
4928	0.785946	19	0
4930	1.93935	16	0
4931	0.984399	29	0
4933	1.01484	8	0
4944	4.03235	7
4946	3.51277	10	0
4949	1.97044	21	0
4950	0.930611	31	0
4954	2.72591	11	0
4956	1.1533	17	0
4960	0.942306	10
4962	0.161473	21	0
4963	4.57421	12	0
4967	5.13477	8	0
4973	0.687662	28	0
4974	2.86366	20	0
4976	0.990085	21	0
4977	1.09404	30	0
4978	2.07063	6	0
4982	2.93937	14	0
4983	1.24741	14	0
4989	2.29744	13	0
4992	1.82559	26	0
4994	2.68721	28
5004	3.66858	24
5007	0.457486	42
5010	3.44008	14	0
5021	0.873036	14	0
5023	1.338	20	0
5025	0.180522	5	0
5026	0.938389	12	0
5028	4.68458	9	0
5029	1.06446	11	0
5030	1.95437	4	0
5032	2.19842	17	0
5033	2.68313	18	0
5038	5.06301	5	0
5039	0.614516	4	0
5045	2.59933	14	0
5046	2.99434	2	0
5047	1.17903	11
5053	2.48163	14	0
5056	1.45957	10
5059	1.13798	12
5062	3.26019	7
5065	1.3076	54	0
5066	2.06958	29	0
5068	1.50301	19	0
5075	0.842092	23	0
5076	4.34552	3
5077	2.73325	29
5084	2.87174	15	0
5087	2.07213	5	0
5089	2.47452	28	1
5090	1.87566	19
5092	1.23435	3
5095	2.79882	9	0
5100	2.44059	5	0
5101	0.617958	9
5103	1.85717	19
5104	2.63239	33
5115	2.64267	16	0
5117	2.89013	14	0
5119	1.81574	15
5121	1.77899	14	0
5122	2.41938	9	0
5123	2.74986	17	0
5125	2.0049	15
5126	3.45496	12	0
5132	1.50036	22	0
5140	3.23917	16	0
5143	1.41148	33	0
5145	0.664075	12	0
5150	1.81079	17
5151	1.9443	5
5163	1.8699	44
5171	0.489792	1	0
5173	4.89181	14	0
5175	2.29756	5	0
5176	0.35258	11	0
5185	3.82345	6	0
5188	0.889357	39
5189	1.25497	34	0
5192	1.34149	26	0
5198	1.75989	16	0
5199	1.95387	10	0
5202	0.385349	17	0
5204	1.72831	6	0
5205	1.2118	8
5206	0.77219	7	0
5207	0.933509	22	0
5210	2.48273	10
5211	1.20092	21
5215	2.24538	12
5226	0.649922	5	0
5227	1.32768	14	0
5233	2.01329	16	0
5234	0.207038	30
5236	1.90521	9	0
5237	1.79382	28	0
5241	1.143	16	0
5243	3.44877	3	0
5245	5.11242	9	0
5255	1.67764	15
5263	4.62977	7	0
5267	2.61362	10
5269	1.75607	14	0
5271	0.757816	4	0
5275	2.90539	27
5277	1.7088	2	0
5279	1.11154	30	0
5284	1.58999	7	0
5288	1.69896	12	0
5290	2.02496	22
5293	2.34124	7	0
5295	0.568229	8	0
5299	3.82253	16	0
5300	2.45179	4	0
5303	1.07478	16
5305	1.50413	5	0
5310	0.354764	18	0
5312	1.47557	20	0
5314	1.08636	22	0
5316	4.0597	4	0
5318	1.1017	23	0
5321	2.29802	35
5329	1.59644	5	0
5330	2.32304	37	0
5333	1.22843	31	0
5334	0.459139	15	0
5336	1.4172	19	0
5338	3.204	5	0
5339	1.67019	4	0
5344	1.24275	10
5346	0.948915	11	0
5351	1.10128	33	0
5355	0.597301	15
5356	0.304562	12	0
5361	1.20984	21	0
5370	1.73378	10	0
5373	2.69035	8	0
5380	1.04286	15	0
5381	2.10349	27	0
5388	2.55107	7	0
5390	3.202	6	0
5392	-0.173103	10
5394	0.0727779	32	0
5395	3.39894	22
5397	1.42667	11	0
5400	0.520695	43	0
5401	1.13494	24
5404	1.09405	19	0
5409	0.900169	19	0
5411	3.80998	8	0
5422	1.41286	7	0
5428	2.2602	12	0
5431	0.935786	5	0
5446	0.761821	13
5447	1.38495	18	0
5448	0.865756	17	0
5449	3.29671	1	0
5451	3.99164	1	0
5455	2.6929	16	0
5456	0.646324	13
5457	5.08158	36	0
5458	0.904267	2	0
5460	0.519068	16	0
5462	1.57326	22
5466	1.94005	2	0
5467	3.04767	15	0
5469	1.29319	10
5478	1.46214	13	0
5479	2.42206	7	0
5481	2.05962	24	0
5483	1.03071	11	0
5484	0.239491	15
5485	1.18627	36	0
5487	2.84083	28	0
5493	2.54122	13	0
5502	1.16136	17
5503	0.792462	14	0
5505	0.328885	16
5509	1.46583	9	0
5512	-0.021315	9	0
5514	0.781537	37	0
5515	0.882522	11	0
5516	0.959777	8
5517	2.10797	5	0
5532	3.58729	22	1
5533	0.526841	31	0
5537	2.21962	9	0
5543	2.49839	7	0
5545	4.92016	29	0
5547	2.38665	21	0
5554	0.43509	4	0
5560	1.42495	14	0
5562	1.95726	29	0
5564	1.08214	30	0
5568	2.68056	19	0
5570	2.77413	13	0
5572	0.45899	29	0
5577	1.28154	7
5582	1.58566	10	0
5583	1.81322	20	0
5586	2.89478	7	0
5587	0.442223	5	0
5592	1.20674	13
5597	0.42445	7	0
5603	4.32031	31
5607	2.31409	7	0
5608	1.45341	15	0
5613	2.02823	26	1
5614	1.37332	13
5615	1.23258	34
5616	1.77038	5	0
5623	1.73003	4	0
5630	3.4539	46	0
5633	1.63556	12	0
5635	0.929068	30
5638	2.50122	25	0
5639	0.648244	23	0
5640	1.22443	35	0
5641	2.44735	39
5643	1.59533	33	0
5651	0.498719	11
5652	0.500089	16
5661	1.40007	21	0
5663	1.03643	15	0
5667	1.98177	25
5671	0.828414	16	0
5672	4.11148	6	0
5673	1.56754	32
5676	0.869485	14	0
5681	1.43481	10	0
5683	2.12863	9	0
5691	0.844903	25
5692	0.710195	16	0
5695	1.44337	12	0
5697	1.72616	12	0
5702	1.39208	13	0
5703	2.0324	16	0
5705	1.24412	15	0
5709	3.65794	23	0
5717	3.67687	20	0
5725	2.20949	12	0
5730	1.85822	10	0
5732	0.816233	14
5733	2.12679	32	1
5735	2.036	7	0
5736	0.642763	11	0
5737	1.41249	7	0
5740	0.96271	17	0
5743	1.76804	16	0
5745	-0.0551631	17
5755	0.143983	4	0
5757	0.9315	6	0
5758	3.79824	42	0
5759	1.7811	8	0
5767	1.88819	9	0
5774	2.34075	16	0
5775	2.2854	22	0
5776	1.10079	15	0
5780	1.93546	24	0
5781	3.00833	10	0
5782	1.55556	19	0
5786	3.46383	12	0
5790	0.121323	52	1
5792	0.506165	11	0
5801	4.60098	12	0
5803	2.36797	12	0
5806	2.49127	6
5810	2.78823	7	1
5811	4.06593	9	0
5812	0.419074	22
5814	3.74192	10
5815	2.57765	4	0
5820	0.890192	8	0
5824	2.17931	39
5825	1.3555	7	0
5827	0.671811	19
5830	2.58161	15	0
5831	1.69584	13	0
5832	1.52182	15	0
5846	1.979	19
5847	1.30513	6	0
5848	2.23018	13	0
5850	2.98355	14	0
5852	1.1067	21	0
5856	2.26402	7	0
5859	2.74922	27	0
5861	1.48523	24	0
5865	2.14148	5	0
5866	2.19828	19	0
5872	4.45712	6	0
5875	1.18848	11	0
5878	1.60248	3
5880	1.36501	33
5881	1.24331	49	0
5885	1.15319	7	0
5886	0.466902	11	0
5889	2.21708	15
5892	1.94073	17
5893	1.58425	30	0
5896	4.37402	15	0
5897	-0.242443	19	0
5898	1.20087	2
5900	0.263411	21	0
5904	3.54291	21	0
5908	1.22098	23	0
5913	1.91522	8	0
5915	-0.0461176	11	0
5917	2.85111	18	0
5920	0.59164	8	0
5922	0.925402	11	0
5923	1.51032	15	0
5924	2.79374	22	0
5925	0.765114	23	0
5927	2.18492	12	0
5929	1.75485	8
5931	1.65453	44	0
5932	1.0013	11
5935	3.355	8
5938	1.1904	23	0
5942	3.12621	7	0
5946	5.07589	31
5951	1.20726	11	0
5952	2.03891	14
5956	1.20851	24	0
5971	1.04235	8	0
5977	2.44352	5	0
5978	3.58103	8	0
5979	0.886051	9
5983	1.60915	12	0
5985	0.216581	7	0
5986	1.07118	39	0
5987	0.832176	33
5994	2.84412	21	0
5998	0.805846	19	0
6003	2.38357	12
6006	1.43945	33	1
6007	1.1911	2	0
6011	3.98502	4	0
6012	1.04854	31
6015	1.47315	12
6017	2.41356	16	0
6029	1.25357	13	0
6035	1.02507	28	0
6040	1.70483	31	1
6041	1.16249	9	0
6042	1.16611	18
6045	1.13102	28	0
6048	1.76972	6	0
6051	0.746439	16	0
6055	0.285706	15	0
6056	1.22634	12	0
6058	0.390552	3	0
6065	2.34462	15
6066	1.01143	21	0
6072	0.959124	16	0
6076	1.03882	21
6077	1.43722	29
6078	0.918724	7	0
6079	1.34439	7	0
6088	0.801345	26
6090	1.42906	22	0
6096	1.46455	26
6099	0.348142	7	0
6100	0.236689	6	0
6102	2.19235	17	0
6103	4.1977	11	0
6105	2.8241	26	0
6112	1.18808	4	0
6117	1.19057	10	0
6120	1.23806	7	0
6123	0.954193	14	0
6126	1.51194	13	0
6127	2.45411	10	0
6129	1.04079	22	0
6132	0.709399	20	0
6135	1.26355	25
6136	1.32468	17	0
6139	-0.143517	36	0
6142	1.66399	13	0
6146	1.94449	25	0
6148	1.47895	38	0
6151	1.45011	11	0
6152	0.684274	23
6153	1.88855	42
6155	1.49795	12
6156	2.64495	21	0
6161	2.23501	2	0
6162	2.26198	26	0
6164	2.4325	14	0
6166	1.24911	34	0
6167	1.53519	21	0
6169	1.06536	7	0
6175	3.1385	5	0
6177	1.89659	14	0
6183	2.85442	21
6185	3.51546	33	0
6187	4.71374	6
6188	3.12039	23
6191	1.32885	26	0
6196	2.20351	11	0
6198	0.94283	16	0
6203	0.117272	12	0
6210	1.22772	14	0
6214	1.19293	18	0
6215	2.46823	17	0
6216	0.0871571	22	0
6217	2.5238	8
6220	2.10449	27	0
6224	2.13496	19	0
6228	2.12343	16	0
6231	2.00377	8	0
6232	0.741556	13	0
6233	2.13399	28
6235	1.28946	14	0
6239	2.53823	10	0
6242	1.63392	17	0
6244	2.0794	12	0
6246	1.6767	9	0
6251	1.07069	17	0
6255	0.385624	31
6258	1.13282	6	0
6265	2.08131	16	0
6267	1.14999	7	0
6269	2.82429	14	0
6270	3.21497	12	0
6271	1.56878	3	0
6273	1.04817	17
6276	0.452393	34	0
6281	1.02265	24	0
6283	1.96097	32	0
6285	1.10776	16	0
6288	1.39667	11	0
6291	2.98336	9	0
6292	2.30689	13	0
6293	1.21034	10	0
6294	0.912033	23	0
6296	0.86439	26	1
6304	0.407714	6	0
6306	1.46661	10
6311	2.2047	9
6313	0.770366	15	0
6315	0.496552	15	0
6319	2.06335	21	0
6322	1.49456	26	0
6324	0.767153	14	0
6325	1.32077	3	0
6326	0.537487	40	0
6327	4.89628	2	0
6328	2.07278	17	0
6330	0.851579	15	0
6334	2.64425	30	0
6335	2.74811	7	0
6336	3.04318	8	0
6338	2.67859	14	0
6344	3.00949	12	0
6349	0.94823	9	0
6351	1.54166	11	0
6353	0.540931	24	0
6359	2.51063	39
6363	1.30945	8	0
6364	0.692083	14
6367	1.38047	7	0
6368	1.06071	28	0
6372	1.17379	15	0
6376	2.03822	9	0
6377	0.982417	28	0
6386	1.25307	20	0
6387	1.97552	29	0
6388	0.946732	23	0
6396	1.12831	17
6404	1.12155	18	0
6408	0.607625	26	0
6411	4.25217	18
6414	1.46505	12	0
6418	0.999214	10	0
6419	0.620986	12	0
6430	0.911664	4	0
6433	1.69383	25	0
6434	0.804533	21	0
6437	1.0971	9
6442	2.5546	19	0
6446	2.00881	33
6448	2.86855	23	0
6455	1.31701	7	0
6460	3.28721	52
6461	1.7023	35	0
6469	0.954549	47	1
6470	2.42332	15
6478	1.2419	3	0
6479	2.22754	16	1
6481	2.08401	36	0
6482	1.92995	20	0
6491	3.24881	8
6493	1.4713	20
6494	0.537394	24	0
6495	1.15696	22	0
6497	2.87538	1	0
6498	0.812879	27	0
6501	3.44451	7	0
6504	3.74664	25	0
6512	1.8152	16	0
6515	1.61421	16	0
6516	0.720529	2	0
6517	1.74186	19	0
6518	1.14801	5	0
6520	1.3923	16
6522	1.18707	8	0
6524	0.647778	41
6526	1.55074	11	0
6528	1.19587	21	0
6537	1.04169	9	0
[truncated: 1,902 more rows]

## Sheet: fig1e
ID	meanconfidence	OCIR	OCD
9	59.3333	22	0
10	52.7333	25	0
15	64.7333	14	0
18	57.5333	19	0
27	89.8667	32	0
29	82.0667	26
30	83	6	0
34	70.6	15	0
36	58.8	16	0
42	87.4	17	0
44	69.7333	13	0
45	62.6	35
47	81.4667	17
50	76.8	13	0
54	95	7	0
55	57.4	11	0
58	97.8	26	0
59	70.5333	37	0
62	66.4	15
66	65.0667	5	0
67	76.4	20	0
71	73.2667	4	0
72	74.1333	3	0
78	74.6	32	0
80	59.8667	36	0
81	77.4	19	0
87	65.6667	8	0
92	60.4	20	0
96	79.7333	14	0
106	49.4667	5
108	97.3333	11	0
111	67.0667	11	0
113	70.0667	34	0
120	68.7333	25	0
130	80.9333	13	0
139	71.2	8	0
141	70.8	14	0
143	89	13	0
148	72.8	12	0
149	80.4	10	0
152	92.3333	12	0
160	89.1333	20	0
166	77.6667	24
168	84.9333	68	0
170	60	4	0
171	72.2667	6	0
174	62.6667	14	0
176	77.6	7	0
178	92.9333	13	0
182	75.0667	19
189	80.8	16	0
192	60.2667	10	0
193	79.8667	5	0
199	67.8	11	0
203	67.6	26
208	58.4667	9	0
211	70.9333	12
227	50.9333	14	0
231	83.2	17
240	61.6667	12	0
244	57.7333	10	0
252	83.7333	23
256	81.7333	17
257	62.8667	28	0
259	72.5333	21
266	79.3333	38	0
268	96.2	0	0
273	90.8	36	0
275	63.1333	15	0
281	91.5333	23	0
297	88.8	22	0
299	54.2	20	0
300	78.3333	9
305	96.7333	5	0
306	77.4667	11	0
312	72.2667	3	0
318	86.1333	16	0
323	66.0667	27	0
324	81.7333	10	0
336	70.2667	19
347	59.6	34	0
350	92.8	13
353	66.0667	27	0
362	52.2667	10	0
363	60.0667	19	0
367	87.1333	12	0
369	74.2667	6	0
380	82.4	21	0
381	76.8667	27	0
387	92.2667	2	0
389	72.4	5	0
391	76.1333	6	0
392	76.8	15	0
393	77.8	4
400	93.0667	7	0
402	71.7333	27	0
403	87.4667	12	0
408	74.4667	11
409	82.9333	21	0
424	70.5333	25
425	87.2667	14	0
426	88.2667	4	0
427	56.4667	5	0
428	81.2	23	0
429	67.2	9	0
431	57.6	44	1
436	90.0667	24	0
437	56.2	11	0
439	71.6	13	0
442	79.3333	19
447	60.8667	15	0
450	81.0667	10	0
452	79.9333	19	0
456	63.3333	35
457	57.6667	28	1
460	37.6667	19	0
462	66.9333	10	0
467	72.4	25	0
468	61.4	19	1
472	76.3333	8	0
476	68.6	4	0
477	84.6667	42	1
478	97.3333	30	0
490	93.4667	8	0
496	58.6	13
497	63.4	18	0
505	87.6	16	0
513	78.4667	16
521	52.4667	40
529	85.9333	10	0
531	79.8	36
534	96.6667	2	0
535	67.4	12	0
539	65.3333	23
543	57.8	35	0
547	87.4667	20	0
549	52.2667	29
550	80.6	24	0
557	70.4	38
559	61.9333	16
561	67.7333	7	0
565	66.9333	6	0
569	81.4	17	0
571	87.8	12	0
576	64.2667	11	0
578	72	9	0
584	47.2667	19	0
592	75.6667	5	0
593	72.6667	32
602	62.2667	14	0
614	88.7333	34
617	56.6	9	0
618	97.2	12	0
619	87.3333	9
620	60.0667	17	0
621	96.4667	10	0
637	63.8667	13	0
639	87.7333	21	0
645	88	17	0
648	96.4	14
650	92.4667	27	0
654	80.7333	1	0
657	93.4	7	0
667	69.8667	12	0
668	66.1333	14	0
672	66.3333	15
675	92.6667	21	0
680	81.1333	18
683	97.4667	10	0
685	74.2667	6	0
688	70.2667	17	0
695	63.4667	20	0
699	50	7	0
703	91.5333	9	0
708	62.8667	11	0
712	83.8667	1	0
716	73	17
720	90.1333	32
721	72.6	23	0
730	88.9333	8
734	68.7333	19
735	57.4667	21	0
736	71.0667	12
738	79.8667	10	0
740	67.2667	10	0
741	65.4667	28	0
743	67.2667	2	0
745	69.2	17	0
751	71.4	10	0
754	72	15
755	50.4667	16	0
757	76.7333	47	1
760	69.6667	17	0
775	54.1333	42
784	72.8	59	1
787	88.1333	14
790	54.3333	20
797	40.4	12	0
799	77.6	23	0
801	78.6667	3	0
806	93.1333	21
812	62.7333	7	0
823	97.1333	12
825	88.5333	8
830	78.5333	24	0
835	48.4	19
843	54.2	30	0
851	76.2	20	0
857	61.6	12	0
860	68	11	0
865	82.2	27	0
868	75.3333	5	0
874	56.2667	9	0
879	67.5333	4	0
883	70.3333	41	0
884	56.3333	1
888	93.2667	12	0
890	72.5333	16
891	63.4667	17	0
892	75.9333	22	0
893	83.3333	15
896	62.5333	13	0
899	96.5333	4	0
902	72.3333	21	0
903	89.2667	6	0
913	77.2667	13
918	71.4667	11	0
921	69.2	14	0
925	77.8	16	0
930	76.0667	18	0
934	83.1333	27	0
938	63.7333	10	0
942	98	7	0
952	50.0667	32	0
957	67.2667	10	0
959	72.4	7	0
962	63.1333	5	0
966	52.2	11	0
967	78.9333	26
974	82.5333	11
975	55.2667	24	0
979	91.8667	24	0
982	64.3333	33	1
994	58.6667	23	0
998	67.3333	5	0
1005	89.7333	11	0
1006	73.4667	7	0
1008	78.5333	23	0
1015	62.8	5
1019	94.1333	17
1021	77.6667	11	0
1027	71.7333	7	0
1030	83.5333	13	0
1036	85.9333	14	0
1040	69.0667	10
1042	88.4667	21	0
1043	80.1333	38	0
1052	78.8667	36
1054	71.5333	8	0
1061	65.6667	15	0
1063	54.2667	18	0
1068	77.4	12	0
1070	63.2	8	0
1071	82.6667	8
1076	94.8	20	0
1089	83	14	0
1098	94.7333	17	0
1100	61.6667	25
1101	75.7333	23	0
1104	80.7333	33	0
1118	66.6667	7	0
1120	61.8	6	0
1121	49.9333	17	0
1125	65.1333	14
1127	74.5333	33	0
1130	70.4667	17	0
1136	69.4667	8	0
1141	72.8667	22
1142	59	22	0
1144	76.2667	41	0
1146	69.6	20	0
1149	61.6	15	0
1150	51.0667	9	0
1152	56.6667	13	0
1153	70.2	16
1154	97.3333	10	0
1155	71	10
1160	92.3333	27	0
1166	72.7333	17	0
1168	72.1333	14	0
1170	77.7333	10	0
1184	69.8667	14	0
1191	72.6	8
1194	63.2667	20
1204	87.6	25
1205	68.6667	15	0
1206	51.2667	25	0
1209	89.7333	11	0
1211	55.6667	13	0
1213	74.0667	11	0
1214	65	27	0
1219	56.7333	16	0
1223	41.8	21	0
1230	69.8	31	1
1231	52.7333	32	0
1233	77.7333	12	0
1238	67.6667	14	0
1243	71.4	34
1245	97.8667	23	0
1248	50.3333	8	0
1250	43.7333	11	1
1256	50.6	9	0
1265	74.2	13	0
1276	58.9333	24	0
1281	87.2	13	0
1284	85.2	23	0
1294	79.2667	15
1297	65.4667	5	0
1303	64.7333	28
1305	83.8667	9	0
1306	46.7333	7	0
1307	81.1333	4	0
1308	97.8	6	0
1319	88.8667	10	0
1333	69.2667	32	0
1334	63.6667	8
1335	79.8	4	0
1336	63.3333	22
1338	80.9333	13	0
1339	53.2	5	0
1342	69.2	14	0
1343	74.9333	18
1345	96.2	19	0
1349	87.0667	28	0
1354	80.7333	7	0
1355	70.1333	7
1365	57.6667	10	0
1372	90.6667	16
1375	70.7333	17	0
1378	91.1333	4
1382	73	8	0
1389	61.7333	42	0
1392	72.8667	7
1398	86.8	23	0
1403	90.4	8	0
1404	81.7333	18	0
1412	22.9333	29	0
1413	60.8	36
1416	63.6667	0	0
1418	68.6667	29
1420	78.4	10	0
1421	62.1333	46
1422	68.8667	13	0
1424	57.1333	12	0
1427	51.8	21
1433	71.0667	7	0
1437	50.8667	14	0
1438	72.2667	25	0
1440	78.4	15	0
1441	70.4	12
1445	81.6667	4	0
1448	49.2667	5
1449	87.6667	29
1450	65.0667	6	0
1451	62.6667	15
1453	70.8667	11	0
1454	59.3333	30	0
1455	82.9333	9	0
1456	95.7333	11	0
1459	64.0667	25	1
1460	70.2	4	0
1463	95.9333	6	0
1475	66.1333	44	0
1478	63.3333	15	0
1485	64.7333	20	0
1490	93.1333	27
1500	51.5333	12	0
1506	76.2	10	0
1508	61.2667	7
1509	52.4667	14	0
1513	74.6	28
1520	62.5333	6	0
1524	75.2	18
1533	68.9333	18	0
1537	52.8	23	1
1548	66.2	23	0
1552	57.8	25	0
1558	97.5333	1	0
1559	79.8	23	0
1560	57.6	17
1572	80.2667	34	0
1579	97	5	0
1581	88.9333	6
1588	79.1333	27
1592	56.1333	7	0
1604	59.1333	5	0
1612	87.5333	10	0
1613	88.2	13	0
1617	83.5333	10	0
1622	52.0667	5	0
1623	67.3333	13	0
1627	80.3333	10	0
1629	49.8	21
1639	62.8667	8	0
1641	67.5333	10	0
1642	66	26	0
1643	63.5333	27
1644	63	15	0
1649	81.9333	35
1654	63.8	7	0
1655	84.7333	10
1657	84.4667	8	0
1658	80.4	14	0
1662	95.7333	22	0
1664	75.1333	3	0
1665	73.3333	11	0
1666	72.2	5	0
1669	59.5333	9
1674	84.1333	19	0
1681	73.6	35	0
1687	87.5333	16
1694	59.4667	14
1699	52.0667	1	0
1700	63.2	5
1707	69.6667	35
1709	82.2	7	0
1711	81.1333	18	0
1713	96.3333	27	0
1719	60.2667	11	0
1724	53.9333	36
1730	93.3333	30	0
1731	59.3333	3
1736	56.4667	22	0
1737	74.4	29	1
1738	62.5333	10	0
1744	51	15
1748	90.3333	4	0
1749	73.8667	6	0
1752	59.6	6	0
1765	62.8667	13	0
1766	63.4	19	0
1770	42.6667	16	0
1771	64.5333	9	0
1772	71.6667	8	0
1780	78.9333	5	0
1781	85.2	10	0
1786	55.6	10	0
1787	67.8667	8	0
1797	77.7333	7	0
1802	84.1333	6	0
1805	76.1333	16	0
1810	75.2	34
1814	83.6	11	0
1816	81	4	0
1819	47.4667	8	0
1825	77.2	4	0
1827	57.8667	10	0
1830	59	16	0
1832	75.6667	16	0
1833	76.4667	1	0
1834	83.6667	14
1836	82.6	19	0
1838	69.4667	12	0
1846	44.2667	32	0
1848	69.0667	11	0
1850	50.8	8
1865	75.2	7	0
1870	68.7333	17	0
1878	69.6667	22	0
1880	64.2	8
1882	74	16
1884	87	5
1885	60.6	6	0
1888	54.2	16	0
1891	89.8667	17
1895	70.2667	24	0
1898	90.4667	10
1902	66.8667	38	0
1903	82.9333	22	0
1904	65.2667	3	0
1905	93.8667	23
1908	71.3333	22	0
1912	96.7333	40	0
1913	80.6	13	0
1915	56.2	10	0
1919	66.4667	26	0
1922	59.8	14	0
1923	62.0667	12	0
1927	69.2	12	0
1929	80.8667	2	0
1930	76.7333	5	0
1931	77.4667	10	0
1941	88.6	16
1943	85.3333	13	0
1949	65.5333	22	0
1957	69.6	27	0
1959	85.6667	14
1961	85.7333	12	0
1965	69.5333	13	0
1969	77.8	0	0
1978	54.5333	16	0
1982	78.8	28
1992	58	14
1995	63.4	13
1998	62.4667	13
2007	79.4667	13	0
2010	68.8	3	0
2017	88.3333	17	0
2019	75.8667	5	0
2026	66.2	30
2040	81.2667	12	0
2043	78.7333	15	0
2045	80.1333	12
2046	74.6667	5	0
2048	83.2	14
2049	76.9333	6	0
2055	90.3333	32	0
2058	64.4	6	0
2060	59.7333	40	0
2063	67.8667	22	0
2066	69.6	2	0
2069	63.9333	23
2070	74.6	29	0
2077	80.8	20	0
2080	74.6667	22	0
2081	71.7333	16	0
2082	62.2	22
2083	81	8	0
2085	61.6667	2
2088	74.8667	19	0
2090	74.9333	26
2093	67.2	9	0
2094	81.4667	20	0
2101	87.0667	6	0
2105	88.4	16	0
2106	79.0667	8	0
2107	65.4667	9	0
2108	80.4667	24
2109	62.4667	8	0
2110	89.6	0	0
2119	78.4	35	0
2128	58.5333	8
2134	65.3333	6
2136	68.8	16	0
2138	81.7333	15	0
2142	71.2	10	0
2157	68	7	0
2160	73.1333	19	0
2162	52.7333	11	0
2168	71.0667	21
2173	93.4667	12	0
2179	58.0667	5
2181	97.3333	46
2185	92.7333	28	0
2186	69.7333	15	0
2187	79.3333	9	0
2189	63.4	9	0
2192	74.1333	15
2193	59.5333	46	0
2203	87.6667	36
2214	90	36	0
2219	82.5333	8	0
2222	72	19
2226	96.4	26	0
2231	91.3333	11	0
2235	75.8	31	1
2242	92.4667	10	0
2243	70.6	52	1
2247	80.9333	3	0
2253	76.9333	15	0
2256	74.4667	10	0
2260	84.8	7	0
2261	84.6	3	0
2263	90.7333	8	0
2288	87.3333	13	0
2291	76.6	2	0
2292	81.9333	6	0
2294	81.9333	7	0
2295	59.8667	23
2299	92.6	12
2304	80.8	4	0
2309	85.3333	48	0
2314	92.2	9	0
2318	95.8	9	0
2322	69.1333	15
2332	50.8	3	0
2334	95.3333	15
2335	61.1333	27	0
2336	60.8667	19
2339	91.0667	7	0
2344	73.8667	3	0
2348	85	4
2352	65.7333	34
2359	81.6	11	0
2360	60.4667	5
2369	74.7333	15	0
2370	76.4	14	0
2371	69.6667	5	0
2378	73.1333	13	0
2381	74.2667	13
2386	64.1333	23	0
2392	40.8	17	0
2393	97.1333	18	0
2394	67.4	10	0
2397	62.3333	21
2400	45.0667	10	0
2402	77.9333	19
2403	96.8667	14	0
2408	79.6	14	0
2411	51.6667	14	0
2412	76.6667	19	0
2416	80.6	43	0
2422	80.2	22	0
2426	88.8667	11	0
2427	72.7333	5	0
2430	54.0667	8	0
2432	60.3333	37	0
2433	69.2667	6	0
2436	59	5
2437	70.6	6	0
2440	57.4	9	0
2444	84.7333	22
2445	94.8	4	0
2448	84.6667	7	0
2449	68.6	7	0
2450	93.9333	9	0
2453	59.0667	13
2454	79.6667	3	0
2458	82.8667	13
2464	70.6667	25	0
2465	91.3333	9	0
2475	89.1333	18	0
2477	54.8667	10	0
2479	89.9333	15
2486	89.8	4	0
2490	84.6	34	0
2492	71.3333	15	0
2494	75.2667	12	0
2496	94.9333	5	0
2497	55.6	36	0
2500	55.4	7	0
2506	49.6	31	0
2517	93.2667	3	0
2521	58.2	20
2524	82.6	11	0
2526	72.8667	1	0
2532	78.6	14
2533	66.0667	5	0
2539	76.6667	20
2542	67.2	28
2543	63.0667	9	0
2551	79.2667	21	0
2552	65.6667	24
2563	78.4667	22	0
2568	75.7333	8	0
2571	48	7	0
2576	87	16
2580	70.4667	8	0
2586	84.0667	7	0
2587	95.3333	4	0
2589	54.9333	30	0
2592	62.8667	20	1
2594	83.4667	15	0
2596	85.0667	21
2597	67.2667	13	0
2602	62.4667	24
2606	89.5333	5	0
2609	91.4	18	0
2612	89.0667	20	0
2617	61.8	22	0
2619	61	25	0
2627	88.8667	16	0
2629	85.6	25
2638	84.3333	7	0
2641	92.2	9	0
2648	52.2	21	0
2650	62.6667	17
2663	90.6667	8	0
2666	96.8	18	0
2668	73.8	23	0
2673	85.0667	12	0
2674	70.6667	32	1
2676	65.7333	15	0
2680	59.8	39
2683	84.1333	44
2684	72.1333	8	0
2694	54.3333	15	0
2698	79.4	15	0
2704	77.3333	9	0
2710	52.5333	16	0
2711	67.2	11	0
2712	70.6667	14	0
2713	55.2667	28	0
2717	69.0667	21
2723	97.6667	24
2726	95.8667	21	0
2733	49.0667	22	0
2734	77	21	0
2739	63.5333	19	0
2741	72.4667	9	0
2745	77.2	17
2746	68.5333	7	0
2749	62	7	0
2751	77.6667	4	0
2754	61.0667	21	0
2756	81.6	24	0
2759	79.8	19
2765	65.9333	20	0
2774	94	24	0
2776	61.5333	20	0
2779	85.2	10
2784	94.3333	4
2787	86.0667	30	0
2794	71.6667	18
2796	55.8667	13	0
2797	77.1333	26	0
2798	55.8	24	0
2805	73.5333	9	0
2809	91	6	0
2810	85.4667	9
2819	90.5333	24	0
2825	64.2	50
2828	94.1333	7
2829	75.4	3	0
2831	47.7333	35	1
2834	53.1333	25	0
2837	96.4667	11	0
2845	85	21
2850	97.2	2	0
2853	95.0667	22	0
2857	70.4667	24	0
2864	58.3333	11
2865	57	35	0
2866	62.6	33
2870	89.3333	7	0
2872	76.0667	9	0
2874	50.9333	2	0
2878	82.1333	39	0
2880	54.6667	15	0
2881	69.1333	7	0
2883	61.2667	15
2885	71	22	0
2887	61.1333	33	0
2889	59.3333	29	0
2891	61.7333	21	0
2893	88.8667	7	0
2899	73.8667	23	0
2907	62.2	12	0
2912	67.4667	14	0
2920	88.0667	42	0
2921	57.8	35
2922	73.5333	4	0
2923	74.8	46	0
2926	54.8	6	0
2927	59.0667	13
2929	45.9333	36
2933	82.4667	17
2941	61.2667	18	0
2944	66.6	12	0
2945	83.4	10	0
2948	67.8667	16
2951	77.0667	14
2972	57.6	30
2973	82.4	7	0
2978	77.6667	28
2984	53.5333	21	0
2987	59.2667	15	0
2988	42.6667	20	0
3018	64.4667	14	0
3024	57.8667	34	0
3036	96.0667	11
3047	68.2	7	0
3048	74.7333	10	0
3049	63.4667	18
3054	46.8	16	0
3055	65.0667	25
3056	85.8667	15	0
3057	67.6667	21	0
3059	69.4	4	0
3062	54.9333	54
3063	93.2667	12	0
3066	91.0667	20
3067	82.2667	15	0
3070	62.8667	26	0
3071	49.9333	23	0
3072	82.6667	40	0
3077	73.3333	28
3078	58.2	28
3079	81.2667	35	0
3080	87.9333	6	0
3082	68.4	3	0
3093	62.1333	19
3094	61.4667	3	0
3095	89.9333	7	0
3099	53.2	16	0
3100	73.7333	3	0
3102	73.8667	16	0
3105	74.6	9
3107	58	19	1
3110	69	0	0
3113	21.4	27	0
3116	57.8667	2	0
3118	72.4667	17
3123	62.3333	10	0
3124	80.8	7
3127	75.6	10	0
3128	43.3333	15
3130	73.2	2	0
3131	83.0667	8	0
3136	77	8
3140	80.1333	10	0
3142	88.8667	11	0
3145	43.8667	20
3146	86.5333	13	0
3151	80.9333	12	0
3153	74	14	0
3171	79.0667	15	0
3175	82.0667	13	0
3176	77.9333	18	0
3178	79.5333	4	0
3179	91.2	12	0
3182	63.8667	19	0
3183	73.6	14	0
3184	74.3333	18	0
3188	56.2	16	0
3195	46	11	0
3203	81.2	20	0
3208	91.3333	48
3209	68.6667	15	0
3214	67.4	32	0
3217	85.2	13	0
3218	73.4667	18
3222	62.8667	9	0
3223	59.3333	20	0
3224	45.8667	34
3225	62.8	14
3227	92.6667	2	0
3228	74.8667	24	0
3242	79.2667	22	0
3243	65.9333	14	0
3254	85.2667	20	0
3256	88.1333	14
3257	95.9333	5	0
3259	93.3333	16	0
3260	67.4	22
3264	91.4667	23	0
3268	47.5333	6
3273	63.9333	29
3276	77.0667	8	0
3277	64.6	36	0
3279	64.8667	1	0
3292	60.1333	15	0
3298	60.3333	15	1
3300	58.4	22	0
3302	63.2667	5	0
3305	69.5333	15
3313	84.1333	37
3316	89.0667	10	0
3320	75.1333	16	0
3322	93.7333	18	0
3324	45.4	38	0
3329	72.8667	17	0
3333	71.7333	29	0
3335	54.8	6	0
3336	96.1333	29
3339	62.1333	20
3343	81.1333	24	0
3348	66.0667	18	0
3350	76.4667	18	0
3367	50.1333	23	0
3369	63.7333	6	0
3373	77.1333	37
3376	52	11	0
3377	67.4	28	0
3385	18.1333	5	0
3386	79.5333	8	0
3389	72.6	27	0
3393	77.8	13	0
3401	81.1333	19	0
3404	79.4	14	0
3405	67.8	13	0
3407	76.6	24	0
3409	65.1333	35
3414	74.9333	14	0
3415	65.2667	33	0
3417	67.8	3	0
3420	83.6667	11	0
3422	64.5333	16	0
3431	82.8667	32	0
3432	86	7	0
3441	76.6	12	0
3442	84.4	5	0
3443	62	12	0
3448	89.6	14	0
3450	93.5333	5	0
3456	64.6	4	0
3460	58.3333	6	0
3466	74.0667	11	0
3469	80.1333	11	0
3473	92.3333	27
3476	91.6667	15
3479	64.5333	19
3484	61.2	8	0
3485	60.4	9	0
3492	85.2667	13	0
3499	71.6	15
3501	69.1333	6	0
3502	55.2	8	0
3505	83.4	4	0
3509	56.4	12
3512	78.7333	22	0
3513	88.6	7	0
3519	64.3333	18	0
3525	89.3333	32	0
3535	75	7	0
3536	89.8667	10
3539	65.3333	14
3545	50	6	0
3560	91.6667	13	0
3562	57.7333	33	0
3563	57.3333	3
3564	54.4	19	0
3566	70.8667	22	0
3568	59.4	13	0
3572	90.7333	20	0
3574	56.8667	19	0
3579	61.7333	34
3581	93.2	17	0
3583	70.5333	26	0
3592	65.8	12	0
3610	95.3333	7
3617	67.4667	14	0
3623	82.7333	4	0
3626	71.9333	26
3639	54	26	1
3645	73.2	16	0
3646	68.4667	6	0
3650	87.4	19	0
3651	49.0667	12
3654	59.6	15	0
3656	74.6667	2	0
3658	69.4	9	0
3660	87.9333	27
3662	62.4667	44
3668	65.2	23	0
3671	52.8	15
3674	94.8667	33
3677	87.2667	35	0
3679	74	6	0
3680	75.0667	23	0
3683	77.8667	5	0
3689	89.0667	16
3700	63.0667	26
3701	83	23	0
3708	92.2	11	0
3712	52	22	0
3713	64.6667	28	0
3720	60.1333	37	0
3721	82.2	17	0
3750	69.2667	14	0
3751	61.8	9	0
3753	89.5333	2	0
3759	67.8667	5	0
3762	72.6	26
3769	52.7333	12	0
3774	54.0667	6	0
3776	65.5333	12
3779	52.6667	12	0
3782	68.3333	30	0
3785	91.2667	8	0
3789	94.1333	8	0
3793	57.6	19
3799	54.1333	5	0
3800	91.3333	10	0
3801	66.4	14	0
3804	92.2	10	0
3813	83.9333	12	0
3825	68.2667	10
3834	65.4	15	0
3837	67.4	5	0
3839	55.0667	12	0
3840	64.4	7	0
3842	56.6667	18	0
3845	74.3333	14	0
3847	75.2667	8	0
3851	67.2667	19
3852	94.8667	36
3855	45.1333	31
3856	61.2667	41
3860	59	11	0
3863	60.2	13	0
3864	77.9333	4	0
3869	72.7333	13	0
3878	95.0667	11	0
3879	56.7333	21	0
3880	80.2	23	0
3883	51.0667	12	0
3884	72.2	5	1
3889	96.6	47	0
3891	58.1333	7	0
3894	55.1333	14	0
3895	81.6667	9	0
3912	56	13
3921	73.9333	5	0
3922	59.2667	8	0
3923	81.4667	33	1
3925	60.4667	17	0
3927	50.2	5	0
3929	75.0667	5
3932	76.3333	7	0
3935	80.4	22	0
3936	57	5	0
3939	58.2667	33
3940	41.4	19
3945	42.8	6	0
3959	77.5333	9	0
3961	66.4	30	0
3965	60.2667	17
3973	74.1333	25
3979	52.6	16
3981	59.6667	25	0
3983	60.2	16
3985	68.5333	33
3986	59.2	14
3995	86.2667	15	0
3996	75.7333	11	0
3999	74	13	0
4000	55.3333	60	0
4002	90.6667	12	0
4008	75.2667	13
4009	64.4	32	1
4010	46.4	43	1
4011	46	28
4014	57.8	15	0
4025	83.8	10	0
4028	73	11	0
4029	67.6	10	0
4030	53.8	4	0
4043	96.4667	23	0
4045	47.7333	15	0
4050	74.4667	25	0
4052	57.4667	29	0
4060	72	17
4063	66.8667	15
4067	53.2	24	0
4068	82.3333	24	0
4075	75.6	29	0
4079	75.8667	16	0
4093	78.0667	9	0
4094	58.3333	2
4102	74.4667	3	0
4110	66.7333	4	0
4112	80.4667	34	0
4113	65.2	13	0
4117	57.4	22
4119	72.1333	21	1
4123	77.6	12	0
4129	90	16	0
4146	81.5333	13	0
4148	75.1333	8	0
4150	89.9333	24
4156	74.8	13
4160	87	29	0
4164	75.2	7
4179	97	5	0
4184	77.7333	18	0
4186	64.5333	13	0
4197	75.8	24	0
4202	78.1333	8
4203	72.0667	33	0
4205	88.8	17	0
4215	56.9333	16	0
4216	71.2	11	0
4221	81.4	9	0
4223	52.6667	30	0
4231	97.2667	2	0
4232	51.2667	9	0
4237	59.7333	42	0
4246	91.3333	37
4251	76.8	11	0
4252	71.0667	2	0
4255	48.1333	9	0
4256	75.8	18	0
4257	87.1333	21	0
4266	78.8667	28	0
4270	81.6	11	0
4275	86.4667	10	0
4279	78.2	13
4285	78.0667	19	0
4286	65.9333	22	0
4290	79.0667	31	0
4291	78.8667	12	0
4299	85.7333	7	0
4307	59.0667	18	0
4308	87.2	8	0
4315	58.6	21	0
4316	69	9	0
4319	58.6667	11
4321	93.8667	13	0
4323	97.9333	2	0
4338	55.8	11	0
4342	78.7333	7
4345	83.8	27
4356	57.0667	9	0
4357	63.5333	19	0
4358	55.1333	35
4364	69.0667	6	0
4368	60.6	13	0
4375	60.2	9	0
4383	65.5333	19
4392	91.4	11	0
4393	82.9333	28	0
4395	66.8	4	0
4396	75.6	19
4399	73.9333	21
4404	83.5333	6	0
4407	96.7333	5	0
4410	95.2667	29	0
4413	67.5333	27	0
4414	73.2667	13	0
4416	86.6667	6	0
4421	68.2	3	0
4423	59.9333	10	0
4426	67.7333	7	0
4429	70.7333	27	0
4432	96.9333	15	0
4434	83.2667	21	0
4442	60.6	28
4447	61.9333	20
4449	75.8	7
4453	60.4667	10	0
4454	70.4	27
4455	77.2667	8	0
4458	45.5333	40	0
4459	55.2667	14
4465	72.7333	13	0
4471	60.9333	5	0
4473	88.4667	12	0
4475	77.2	18	0
4481	59.8	7
4483	97.7333	28	0
4484	70.1333	18	0
4487	93.7333	11	0
4495	86.5333	8	0
4505	86.4	42
4510	54.2667	29	0
4511	78.8667	8
4518	60.6	28
4526	89.2	7	0
4527	91.6667	5	0
4530	60.3333	16	0
4549	72.6	11	0
4558	61.4	23
4562	61.0667	30
4567	96.3333	10	0
4569	62.2667	2	0
4572	77.4	32	0
4573	92.6667	5	0
4575	55.6	15	0
4578	62.2	10	0
4583	73.8	12	0
4589	54.4	26	0
4590	96.0667	16	0
4593	72.1333	13	0
4606	50.0667	16
4607	78.9333	42	0
4612	78.0667	19	0
4622	66.7333	8	0
4624	82.7333	9	0
4633	85.9333	4	0
4634	95.3333	8	0
4637	74.6	20	0
4639	78.2667	18	0
4640	52.2	35	0
4646	80.8	9	0
4651	66.3333	15	0
4656	61.1333	15	0
4662	89.8	18
4665	91.5333	5	0
4670	61.2667	27	0
4676	80.2667	9	0
4680	82.9333	17
4681	67.2	22	0
4683	30.3333	18	0
4688	66.5333	24
4695	58.8	14	0
4697	72	12	0
4701	94.2667	8	0
4707	60.8667	12
4711	58.1333	19	0
4713	88.6	34
4714	54.2667	10	0
4715	78.4667	35	0
4716	71.6667	15	0
4718	82	4	0
4722	74.2	14
4724	60.8667	8	0
4725	96.2667	10	0
4729	87.5333	22	0
4730	49.2	35	0
4734	59.8667	12
4737	77.9333	5	0
4739	82.1333	14	0
4741	88.2	11	0
4748	87.2667	3	0
4751	63.6667	18
4753	52.9333	26
4757	57.9333	4	0
4759	77.4667	18	0
4768	64.2667	5	0
4771	83.2667	33	0
4777	58.5333	5	0
4786	89.9333	26	0
4789	68	11	0
4792	60.8	15	0
4794	91.8	14	0
4795	68.6	11
4796	85.2667	27	0
4802	76.4	14	0
4806	87.9333	10
4815	66.2667	26
4816	60.6667	11	0
4817	68.0667	15	0
4820	43	25	0
4822	83.7333	38	0
4826	92.0667	18	0
4828	84.6667	14	0
4845	76.8667	17	0
4847	79.9333	11	0
4850	93.4667	19	0
4852	92.8667	6	0
4854	90.1333	6	0
4858	73.3333	9	0
4861	66.6	12
4865	71.4	17
4867	76.3333	42	0
4880	62.0667	25	0
4884	57.4	14	0
4886	89.4	9	0
4889	67.7333	27	0
4897	60.9333	13	0
4907	78.9333	15	0
4908	84.8	7	0
4911	76.9333	14	1
4912	59.6	20	0
4913	56.4667	32	1
4916	50.6667	9	0
4919	60.3333	8
4922	75	15	0
4928	83.5333	19	0
4930	76.2	16	0
4931	85.5333	29	0
4933	94.5333	8	0
4944	71.9333	7
4946	18.6	10	0
4949	77.2	21	0
4950	73.5333	31	0
4956	86.6	17	0
4960	73.4667	10
4973	56.7333	28	0
4974	59.5333	20	0
4976	74.2	21	0
4978	93.7333	6	0
4982	66.7333	14	0
4983	80.6	14	0
4989	73.1333	13	0
4992	75.3333	26	0
4994	80.0667	28
5004	77.8667	24
5007	46.4667	42
5015	78.8	22
5021	90.8667	14	0
5023	77.4667	20	0
5025	45.4667	5	0
5030	78.6667	4	0
5032	71.3333	17	0
5033	94.8	18	0
5045	82.0667	14	0
5046	57.8667	2	0
5047	54.8667	11
5053	44.1333	14	0
5056	64.8	10
5059	80.4667	12
5065	71.2667	54	0
5066	64.9333	29	0
5075	88.4	23	0
5077	57.7333	29
5084	60.9333	15	0
5087	68.1333	5	0
5089	96.8	28	1
5090	96.1333	19
5101	51.4667	9
5103	63.0667	19
5104	96.7333	33
5115	79.0667	16	0
5117	48	14	0
5119	74.6	15
5121	77.9333	14	0
5122	84.2667	9	0
5123	85.7333	17	0
5125	62.9333	15
5126	52	12	0
5132	80.5333	22	0
5140	56	16	0
5145	83.8667	12	0
5150	74.4667	17
5151	70.6	5
5163	71.6667	44
5171	82.6	1	0
5175	75.8667	5	0
5176	79.0667	11	0
5185	89.8667	6	0
5188	49.3333	39
5189	42.5333	34	0
5192	86	26	0
5199	56.5333	10	0
5202	83.2667	17	0
5204	62.0667	6	0
5206	81.7333	7	0
5207	60.1333	22	0
5210	79.4667	10
5211	91.8	21
5215	69.6667	12
5227	66.4667	14	0
5233	73	16	0
5234	84.2667	30
5237	73.4	28	0
5241	82.3333	16	0
5255	62.2667	15
5269	67.2	14	0
5271	76.4	4	0
5275	87.4667	27
5279	87.6667	30	0
5284	49.2667	7	0
5288	83.3333	12	0
5290	54.2	22
5293	63.9333	7	0
5295	66.2	8	0
5300	59.4667	4	0
5303	64.6667	16
5305	92.9333	5	0
5310	64.3333	18	0
5312	55.2667	20	0
5316	49.2667	4	0
5318	76	23	0
5321	85.5333	35
5329	58.4	5	0
5330	96	37	0
5333	69	31	0
5334	88.5333	15	0
5336	77.7333	19	0
5338	74.8	5	0
5339	63.6667	4	0
5344	90	10
5346	74.7333	11	0
5351	54.6	33	0
5355	80.6667	15
5361	77.9333	21	0
5370	67.9333	10	0
5373	64.5333	8	0
5380	80.0667	15	0
5381	83.7333	27	0
5388	95.8	7	0
5390	93	6	0
5392	69.5333	10
5394	97.0667	32	0
5400	56.4	43	0
5401	83.3333	24
5404	65.2	19	0
5409	80.8667	19	0
5411	77.6667	8	0
5422	66.6	7	0
5428	90.1333	12	0
5431	74.2	5	0
5446	72.5333	13
5447	53.8667	18	0
5448	93.6667	17	0
5449	73	1	0
5451	97.6	1	0
5455	73.4	16	0
5458	75.8667	2	0
5460	72.7333	16	0
5462	67.5333	22
5466	89.8	2	0
5467	73.4667	15	0
5469	68.5333	10
5478	56.3333	13	0
5479	86.9333	7	0
5481	76.5333	24	0
5483	72.4667	11	0
5485	79.6667	36	0
5487	70.8667	28	0
5493	61.8667	13	0
5502	90.1333	17
5503	79.6	14	0
5505	71.4667	16
5509	65	9	0
5512	78.6667	9	0
5515	72.9333	11	0
5516	66.1333	8
5517	71.6667	5	0
5532	77.1333	22	1
5533	94.2	31	0
5537	77.2	9	0
5543	54.5333	7	0
5547	77.0667	21	0
5554	94.2667	4	0
5560	53.6	14	0
5562	68.2	29	0
5564	77.8667	30	0
5568	94.8	19	0
5570	69.4667	13	0
5572	60.3333	29	0
5577	93.6	7
5582	61.8	10	0
5583	71.9333	20	0
5586	71.4667	7	0
5587	61.2667	5	0
5592	62.9333	13
5597	48.7333	7	0
5603	95.6667	31
5607	65.7333	7	0
5613	80.3333	26	1
5614	76.1333	13
5615	64.6667	34
5616	76.3333	5	0
5623	67.6	4	0
5633	78.6	12	0
5635	61.4667	30
5639	68.3333	23	0
5640	71.8	35	0
5641	93.8667	39
5643	78.5333	33	0
5651	63.0667	11
5652	63.2	16
5661	51.6	21	0
5663	71.1333	15	0
5671	70.6	16	0
5672	89.6667	6	0
5673	65.6	32
5676	94.9333	14	0
5681	60.1333	10	0
5683	88.2667	9	0
5691	68.2	25
5692	77.4	16	0
5695	59	12	0
5697	72.6667	12	0
5702	80.7333	13	0
5703	75.6667	16	0
5705	63.4667	15	0
5709	85.6	23	0
5717	92.5333	20	0
5725	49.2667	12	0
5730	58.2667	10	0
5732	80	14
5733	44.8667	32	1
5735	68.8	7	0
5736	50.7333	11	0
5740	49.6	17	0
5743	57.1333	16	0
5745	68.0667	17
5755	89.0667	4	0
5757	51.2667	6	0
5759	66.0667	8	0
5767	48.8	9	0
5774	76.1333	16	0
5775	71.1333	22	0
5776	75.3333	15	0
5780	70.3333	24	0
5781	73.8	10	0
5782	58.5333	19	0
5786	61.9333	12	0
5790	88.4667	52	1
5792	82.9333	11	0
5803	79.2667	12	0
5806	57.8	6
5810	49.0667	7	1
5811	63	9	0
5812	86.8667	22
5814	94.3333	10
5815	68.2	4	0
5820	50.2	8	0
5824	78.6667	39
5825	50.6667	7	0
5827	56.8	19
5831	58.5333	13	0
5832	52.8	15	0
5847	63.4	6	0
5848	72.7333	13	0
5850	84.1333	14	0
5852	66.7333	21	0
5856	68.3333	7	0
5859	94.8667	27	0
5865	82.4	5	0
5866	63.4	19	0
5875	95.2	11	0
5878	64.9333	3
5880	73.6	33
5886	36.6	11	0
5889	90.1333	15
5892	54.3333	17
5897	92.8	19	0
5898	59.6	2
5900	69.6	21	0
5904	67.4	21	0
5908	54.7333	23	0
5913	67.5333	8	0
5915	78	11	0
5917	83.6667	18	0
5920	51.1333	8	0
5923	96.2667	15	0
5924	57.6	22	0
5925	69.8	23	0
5927	58.6	12	0
5929	58.7333	8
5931	89	44	0
5932	66	11
5935	91.6	8
5938	59	23	0
5951	75.8667	11	0
5952	97.6	14
5956	84.1333	24	0
5971	85	8	0
5978	91.9333	8	0
5979	68.3333	9
5983	69.9333	12	0
5985	83.1333	7	0
5986	74.9333	39	0
5987	97.9333	33
5994	63	21	0
5998	61.4	19	0
6003	79.0667	12
6006	53.1333	33	1
6007	81.6	2	0
6012	60.5333	31
6015	68.9333	12
6017	95.6667	16	0
6029	92.2	13	0
6035	56.8667	28	0
6040	64.6	31	1
6041	72.4	9	0
6042	52.3333	18
6048	62.8	6	0
6051	79.6	16	0
6055	78.1333	15	0
6058	76.1333	3	0
6065	39.7333	15
6066	83.4667	21	0
6072	81.9333	16	0
6076	53.1333	21
6077	87.9333	29
6078	55.3333	7	0
6079	81.0667	7	0
6088	66.9333	26
6090	67.4667	22	0
6096	54.1333	26
6099	51.6667	7	0
6100	82.6	6	0
6103	87.4667	11	0
6105	65.2667	26	0
6112	50.4667	4	0
6117	60.2667	10	0
6120	58.6	7	0
6123	64.3333	14	0
6126	61.2	13	0
6127	57.4	10	0
6129	72.1333	22	0
6132	70.3333	20	0
6136	66.6	17	0
6139	94.9333	36	0
6142	57.9333	13	0
6146	75.2	25	0
6148	82.3333	38	0
6151	69.8	11	0
6152	97	23
6153	67	42
6155	61.2	12
6161	75.8667	2	0
6162	90.4	26	0
6164	62.6	14	0
6166	54.8667	34	0
6167	61	21	0
6169	91.2	7	0
6175	48.9333	5	0
6177	90.9333	14	0
6183	75.7333	21
6185	68.2	33	0
6188	84.7333	23
6191	69.5333	26	0
6196	55.1333	11	0
6198	73	16	0
6203	63.2667	12	0
6210	77.8	14	0
6214	56.3333	18	0
6215	85.2667	17	0
6216	69.4667	22	0
6217	91.9333	8
6220	65.6667	27	0
6224	51.4	19	0
6228	97.4667	16	0
6232	62.4	13	0
6233	60.4	28
6235	57.0667	14	0
6239	79.6667	10	0
6242	91.4667	17	0
6244	93.6667	12	0
6246	79.2667	9	0
6251	81	17	0
6255	81.4667	31
6258	57.4	6	0
6265	90.4	16	0
6267	89.6667	7	0
6269	90.8	14	0
6270	55.5333	12	0
6271	68.1333	3	0
6273	84.9333	17
6276	77.0667	34	0
6281	67.6	24	0
6283	64.6667	32	0
6288	86.2	11	0
6291	81.1333	9	0
6292	56.3333	13	0
6293	47.6667	10	0
6294	56.5333	23	0
6296	30.1333	26	1
6304	69.7333	6	0
6306	66.2667	10
6311	71.0667	9
6315	78.8	15	0
6319	45.8	21	0
6322	58.5333	26	0
6324	64.0667	14	0
6325	95.3333	3	0
6326	79.0667	40	0
6328	83.6	17	0
6330	63	15	0
6334	64.4	30	0
6335	80	7	0
6336	66.7333	8	0
6344	50.7333	12	0
6349	68.6	9	0
6351	79.0667	11	0
6353	65.0667	24	0
6359	89.9333	39
6363	88.5333	8	0
6364	69	14
6367	59.4	7	0
6368	85.1333	28	0
6372	64.7333	15	0
6377	74.9333	28	0
6386	79.2667	20	0
6387	73.3333	29	0
6388	62.7333	23	0
6396	86.0667	17
6399	78.0667	27
6404	51.8667	18	0
6411	87.2	18
6414	70.0667	12	0
6418	68.4	10	0
6419	73.8	12	0
6433	67.0667	25	0
6434	64.3333	21	0
6437	57.4667	9
6442	69.7333	19	0
6455	83.5333	7	0
6460	57.4	52
6461	88.6667	35	0
6469	72.7333	47	1
6470	56.8667	15
6478	91.1333	3	0
6479	59.5333	16	1
6482	65.9333	20	0
6491	65.1333	8
6493	75.2	20
6495	76.8667	22	0
6497	41.8	1	0
6498	74.8667	27	0
6501	94.3333	7	0
6504	78.0667	25	0
6512	71.4667	16	0
6515	57.3333	16	0
6516	69	2	0
6520	51	16
6522	66.3333	8	0
6524	93.3333	41
6526	48.6667	11	0
6528	56.3333	21	0
6537	86.3333	9	0
6538	58.4667	17	0
6547	82.8	21
6551	88.7333	13	0
6555	56.2	27	1
6556	62.1333	20	0
6560	70.7333	16
6561	49.9333	10
6568	31.6667	22	0
6579	79.6	8	0
6598	72.7333	19	0
6599	74.4667	11	0
6604	48.2667	24
6605	80.4667	5	0
6606	74.8	12	0
6608	71.2	5	0
6609	67	25	0
6616	74.9333	10	0
6620	53.7333	11	0
6622	89.8667	10
6626	95.9333	7	0
6627	82.4	7	0
6628	95.2667	11	0
6629	91.9333	29	0
6630	66.1333	3
6642	81.8667	17
6644	68.8	18	0
6646	74.3333	30	0
6650	52.6667	11	0
6654	55.2	5	0
6660	81.1333	22	0
6662	85.4667	33	0
6663	38.6667	0	0
6669	48.6667	33	0
6670	62.8667	13	0
6672	60.3333	9	0
6675	69.8	16
6676	40.7333	14
6677	95.1333	8
6678	82.3333	11	0
6680	49.6	12	0
6684	55.6667	20	0
6688	82.5333	36	0
6695	62.3333	6
6696	96.2667	8	0
6702	97.2667	17	0
6703	66.7333	18	0
6707	65.6	26
6715	60.8	14	0
6722	97.5333	9	0
6723	79.5333	6	0
6724	89.5333	26	0
6734	80.2	28	0
6735	64.2667	22	0
6736	69.9333	9
6737	66.2667	12	0
6743	77.5333	6	0
6744	79.2	13
6746	72.4667	18	0
6751	64.6	11	0
6758	51.6667	25	0
6763	63.2667	4	0
6766	59.4667	33	0
6774	87.1333	11	0
6775	67.6667	6	0
6780	56.0667	24	0
6784	60.4	9	0
6787	94.5333	5	0
6788	65.7333	17
6789	71.8	12	0
6790	82.6667	8	0
6810	73.8	14
6814	71.7333	29
6816	60.0667	5	0
6819	88.7333	18	0
6821	73.3333	33
6823	83.8	23
6824	66.4667	5	0
6825	45.9333	14	0
6826	71	18
6831	64.6	18	0
6832	72.8667	11	0
6836	88.8	10	0
6841	65.4	23
6842	66.4667	31	0
6843	76.5333	15	0
6846	57	19
6847	63.2	1	0
6851	56.1333	9
6853	77.2667	22	0
6865	72.8	19	0
6874	79.7333	17
6879	76.4667	10
6880	52.4	17	0
6884	87.1333	6	0
6894	55.7333	18	1
6895	85.4	12	0
6897	56.6667	10
6902	85.6	9	0
6903	79.4	16	0
6904	57.0667	17	0
6917	82.0667	11	0
6918	95	26	0
6926	56.9333	4	0
6927	60.9333	9	0
6931	50.2	13
6940	80.8667	16	0
6941	81.4	5	0
6944	79.2667	7
6949	65	4	0
6953	71.4667	24	1
6957	67.8	29	0
6961	64.4667	15	0
6964	70.8667	6	0
6966	82.4	14	0
6969	59.8	7
6976	67.8667	11	0
6979	81.1333	16	0
6981	72.9333	16	0
6983	73.4667	23	0
6987	59.3333	9	0
6988	69.0667	7	0
6990	78.5333	12	0
7000	68.0667	8	0
7002	63.6667	18	0
7007	83.1333	53	0
7009	56.6667	26	0
7015	61.4667	9	0
7019	88.8	13	0
7021	83.6667	14	0
7024	77.7333	8	0
7031	53	14	0
7039	90.2	14	0
7046	69.0667	33	0
7052	89.6667	13	0
7054	92.6	13
7061	69.0667	14	0
7065	88.2	12	0
7067	91.8	14	0
7075	55.4	20
7076	58.8667	6	0
7077	64.0667	12	0
7078	77.9333	20	0
7079	77.2	22	0
7086	33.2	29	0
7092	76.7333	15	0
7093	64	11	0
7095	60.1333	35
7099	96.0667	10	0
7102	63.5333	24	0
7104	65.6	8	0
7110	75.5333	7
7111	55	15
7115	69.6667	44
7116	78.7333	17	0
7117	52.2	31
7120	97.7333	46
7121	74.1333	23	0
7135	57.2667	6	0
7140	64.6	11	0
7148	67.8	5	0
7150	78.1333	13	0
7163	74.3333	10	0
7169	92.8	12	0
7172	67.5333	20	0
7174	71	3
7175	76.6	28
7179	61.4667	5	0
7182	85	29	0
7183	59.8	20	0
7185	61	1	0
7186	77.6	1	0
7191	79.8667	8	0
7206	73.7333	33	0
7213	85.6	17	0
7214	72.8667	17
7216	92.8667	3	0
7223	54.8	19
7225	78.0667	24	0
7226	65.2	4	0
7227	94.8667	11
7235	92	26	0
7242	58.4	3	0
7245	59.7333	5
7249	92.2	3	0
7257	42	34	0
7258	58.2667	38	0
7260	84.6667	19
7263	70.0667	6	0
7265	88.6667	3
7266	96.7333	8	0
7272	91.2	12	0
7274	42.2667	28	0
7283	71.2	25	0
7287	80.4667	18	0
7288	50.5333	9	0
7290	75.2667	5
7291	82.6	32	0
7297	46.0667	12
7298	64.5333	31	0
7306	93.0667	28	0
7311	64.4667	3	0
7312	88.8	42	0
7316	73.4667	5	0
7324	66.1333	36	0
7325	56.8667	13	0
7326	90.2667	16	0
7328	71.5333	12	0
7333	73.4667	23
7340	80.3333	12	0
7341	94.3333	14	0
7348	90.9333	5
7351	80.4667	3	0
7352	87.2	20
7356	76.6667	16
7361	54.5333	27
7362	67.8	6
7364	81.8667	26	0
7365	95.7333	27	0
7367	97.8	19
7373	97.8	7	0
7374	84.4667	7
7380	47.7333	10	0
7382	71.4	44	1
7383	59	4	0
7384	52.6667	16	0
7385	70.3333	17	0
7388	69	12	0
7390	67.8667	10	0
7392	75.4	14
7393	63.6	14	0
7394	82.4	0	0
7395	62.9333	26	0
7397	68.7333	34	1
7399	50	26
7400	82.8667	17	0
7404	65.3333	14	0
7405	55.8667	25	0
7408	85.4	23
7409	57.0667	3	0
7411	80.2	36	0
7417	67.2667	14	0
7428	61.4	11
7430	78.0667	23	0
7436	65.6	47	0
7440	86.4667	19	0
7454	84.1333	12	0
7455	92.7333	20
7461	47.6667	28	0
7467	61	31	0
7468	57.6667	16	0
7471	78.6667	11	0
7472	64.4	38	0
7476	59.4	13
7477	67.7333	36
7483	51.1333	14	0
7487	68.2667	12	0
7489	66	11	0
7491	80.2667	22	0
7493	72.6667	7	0
7499	66.2667	34	0
7506	64.0667	6	0
7511	46.4667	31	1
7519	93.9333	5	0
7520	85.2	9	0
7522	70.5333	32	0
7524	60.2667	7	0
7526	97.8	5	0
7533	83.7333	12	0
7539	88.8	15	0
7542	61.9333	26
7543	71.7333	34	0
7550	59.6	14
7551	50.4667	19
7555	67	8
7557	54.6	3
7558	73.6667	0	0
7567	87.1333	11	0
7576	70.8667	18	0
7579	95.6667	4	0
7582	89.9333	5	0
7587	63	8	0
7590	95.4	23	0
7592	90.2	13	0
7600	63.8	27	0
7602	65.9333	18	0
7606	52.6667	8	0
7607	82.5333	5	0
7608	71.1333	27	0
7615	48.6	14	0
7616	74.6667	26	0
7620	83.1333	24	0
7621	87.1333	10
7622	94	1	0
7623	96.5333	42
7634	40.0667	37	0
7635	85.4667	9	0
7638	71.3333	25	0
7643	83.2667	15	0
7647	79.2667	7	0
7648	81.4	13
7651	75.4667	4	0
7655	67.4	17	0
7661	64.4	7
7665	78.2667	7	0
7672	50.9333	14	0
7675	64.8	13	0
7676	79.4667	8	0
7677	81.9333	9	0
7690	72.4667	4
7702	85.5333	23	0
7714	59.9333	12	0
[truncated: 1,294 more rows]

## Sheet: fig1f
path	mean	pvalue
a	-0.143641	0.000212986
b	-0.0661288	0.000173316
c'	-0.0524562	0.0044589
c	-0.0429471	0.0160894
ab	0.00950903	0.000162442
