# Supplementary material for: Indecision and recency-weighted evidence integration in non-clinical and clinical settings
Source: Nat Hum Behav. 2026 Jan 21;10(4):727–40. doi: 10.1038/s41562-025-02385-1 (PMC13121037; doi:10.1038/s41562-025-02385-1)
Supplement: Supplementary file 5 — Statistical source data. [file 41562_2025_2385_MOESM5_ESM.xls]

## Sheet: fig2b
ID	group	OC
28	lowOC	-0.312434
10	lowOC	-0.799742
53	lowOC	-0.656315
39	lowOC	-1.02341
37	lowOC	-1.04964
1	lowOC	-1.22151
18	lowOC	-0.889847
8	lowOC	-0.528432
32	lowOC	-0.550919
68	lowOC	-0.949882
70	lowOC	-1.09515
44	lowOC	-0.90617
14	lowOC	-1.07723
78	lowOC	-0.640091
84	lowOC	-1.03128
55	lowOC	-0.903813
34	lowOC	-0.913026
74	lowOC	-0.624625
65	lowOC	-0.496955
49	lowOC	-0.861933
104	highOC	1.03164
89	highOC	1.35464
56	highOC	0.581911
4	highOC	-0.706135
33	highOC	-0.540154
82	highOC	1.90684
41	highOC	0.58668
47	highOC	0.19917
51	highOC	0.604326
63	highOC	0.369216
99	highOC	-0.638163
26	highOC	0.617171
80	highOC	-0.621797
75	highOC	-0.627013
13	highOC	-1.19533
29	highOC	-0.186032
46	highOC	1.38838
52	highOC	0.12473
67	highOC	-0.350799
105	highOC	1.46165
101	OCD	1.09726
61	OCD	0.0920414
27	OCD	1.12727
93	OCD	0.0191742
17	OCD	-1.19975
7	OCD	0.0492779
12	OCD	-0.418557
103	OCD	-0.589392
48	OCD	0.369773
43	OCD	0.82368
100	OCD	-0.157975
45	OCD	-0.771321
73	OCD	-0.54702
24	OCD	1.57278
71	OCD	-0.278141
76	OCD	0.520107
96	OCD	0.195283
98	OCD	0.738057
97	OCD	1.90701
79	OCD	-0.622324
58	OCD	0.189613
9	OCD	1.49954
35	OCD	1.84665
92	OCD	0.915681
42	OCD	0.663928
40	OCD	0.00470693
50	OCD	1.91702
30	OCD	1.86692
85	OCD	1.99463
57	GAD	1.70405
95	GAD	2.39406
21	GAD	0.195147
5	GAD	2.17452
72	GAD	2.22638
22	GAD	-0.216581
87	GAD	-0.336921
3	GAD	0.465089
15	GAD	-0.102052
60	GAD	-0.788829
16	GAD	0.128744
11	GAD	-0.7672
83	GAD	-0.269953
66	GAD	2.28882
25	GAD	-0.414054
2	GAD	0.675284
91	GAD	-0.738082
19	C	-0.466696
90	C	-1.09563
69	C	-0.917803
31	C	-0.124734
6	C	-0.853364
62	C	-1.22988
59	C	-0.807521
36	C	-0.779867
94	C	-1.10517
102	C	-1.4131
86	C	0.557984
54	C	-0.901591
23	C	-0.277742
88	C	-0.627534
64	C	-0.973287
38	C	-0.843801
81	C	-0.540346
77	C	1.23941
20	C	-1.11218

## Sheet: fig2c
ID	horizon	DTD
28	1	6
28	1	6
28	2	3
28	2	4
28	1	8
28	1	7
28	2	2
28	2	4
28	2	7
28	1	6
28	2	7
28	2	4
28	2	3
28	1	6
28	1	4
28	1	7
28	1	8
28	2	3
28	2	3
28	2	3
28	1	8
28	1	8
28	1	10
28	2	3
28	2	2
28	1	7
28	1	7
28	1	8
28	2	2
28	1	10
28	2	4
28	1	9
28	2	3
28	2	5
28	1	5
28	2	4
28	1	7
28	2	2
28	1	5
28	1	5
28	2	2
28	1	6
28	1	8
28	2	4
28	2	4
28	2	4
28	2	6
28	1	8
28	1	5
28	2	2
28	2	4
28	1	4
28	2	7
28	1	3
28	2	4
28	2	5
28	1	9
28	1	5
28	1	4
28	2	6
28	1	6
28	2	3
28	1	7
28	1	7
28	1	6
28	2	6
28	2	2
28	1	7
28	1	9
28	2	4
28	1	8
28	1	5
28	1	8
28	2	6
28	2	5
28	1	5
28	1	5
28	2	3
28	1	4
28	2	3
28	2	3
28	1	8
28	2	2
28	1	5
28	2	3
28	1	9
28	1	7
28	1	10
28	2	2
28	2	3
28	1	10
28	1	8
28	2	4
28	1	4
28	2	3
28	2	3
28	1	7
28	1	4
28	2	3
28	1	6
28	1	9
28	2	3
28	2	3
28	2	3
28	2	3
28	2	3
28	2	3
28	1	7
28	2	3
28	1	5
28	1	8
28	1	8
28	2	2
28	1	9
28	1	11
28	2	3
28	2	4
28	2	3
28	2	4
28	1	5
28	2	3
28	2	3
28	2	4
28	1	7
28	1	8
28	1	6
28	1	6
28	2	4
28	1	9
28	2	3
28	1	8
28	1	11
28	2	6
28	1	9
28	2	2
28	2	3
28	2	3
28	1	5
28	1	6
28	1	9
10	1	3
10	2	5
10	1	6
10	1	4
10	2	3
10	1	7
10	2	4
10	2	4
10	1	8
10	1	8
10	1	9
10	1	10
10	2	3
10	1	7
10	1	7
10	1	10
10	2	3
10	2	4
10	2	4
10	2	4
10	1	7
10	2	4
10	2	3
10	1	7
10	2	3
10	1	8
10	1	9
10	1	12
10	2	4
10	2	4
10	2	3
10	1	7
10	1	10
10	2	4
10	1	9
10	2	4
10	2	4
10	1	6
10	1	5
10	1	6
10	2	3
10	1	7
10	1	7
10	2	3
10	1	6
10	2	3
10	1	6
10	1	6
10	2	4
10	1	7
10	2	3
10	2	4
10	1	7
10	1	8
10	2	3
10	1	5
10	1	6
10	1	10
10	1	8
10	1	8
10	1	8
10	2	3
10	2	4
10	2	4
10	2	5
10	2	7
10	2	6
10	2	4
10	1	8
10	2	4
10	1	8
10	2	4
10	2	4
10	1	6
10	2	4
10	2	5
10	1	7
10	1	6
10	1	6
10	2	4
10	1	6
10	2	3
10	2	3
10	1	8
10	1	8
10	2	3
10	2	3
10	1	5
10	1	8
10	1	7
10	1	10
10	2	3
10	1	10
10	2	3
10	2	4
10	1	7
10	1	8
10	1	10
10	2	3
10	2	3
10	2	4
10	1	9
10	2	3
10	2	4
10	1	8
10	1	7
10	1	5
10	1	7
10	2	3
10	1	5
10	2	3
10	2	3
10	2	3
10	2	3
10	2	4
10	1	7
10	2	3
10	1	7
10	1	10
10	2	3
10	1	6
10	1	8
10	1	6
10	2	3
10	2	3
10	1	5
10	1	7
10	2	4
10	1	4
10	1	9
10	2	3
10	2	3
10	2	3
10	1	9
10	2	3
10	2	3
10	2	3
10	1	6
10	1	7
10	1	6
10	1	9
10	1	6
10	2	3
10	2	3
10	2	3
10	2	3
10	1	5
10	1	4
10	2	3
10	1	8
10	1	7
10	2	3
53	1	3
53	1	10
53	2	4
53	2	3
53	1	10
53	2	3
53	2	4
53	1	9
53	1	10
53	1	10
53	1	9
53	1	10
53	1	10
53	2	4
53	2	3
53	1	8
53	2	3
53	1	4
53	1	10
53	1	10
53	2	2
53	2	4
53	1	10
53	2	4
53	1	10
53	1	9
53	2	3
53	2	5
53	2	3
53	2	2
53	1	6
53	2	4
53	1	10
53	2	4
53	1	10
53	1	9
53	2	3
53	1	10
53	2	2
53	1	10
53	2	3
53	1	8
53	1	10
53	1	10
53	2	3
53	2	2
53	2	3
53	1	10
53	2	4
53	1	10
53	1	11
53	2	2
53	1	8
53	1	10
53	2	3
53	2	4
53	1	10
53	2	3
53	2	3
53	2	4
53	2	4
53	1	8
53	2	5
53	2	4
53	2	3
53	1	11
53	1	10
53	1	10
53	2	4
53	2	4
53	1	10
53	2	5
53	1	10
53	2	3
53	2	4
53	2	3
53	2	4
53	2	4
53	2	3
53	1	10
53	2	4
53	1	9
53	1	10
53	2	4
53	1	10
53	1	10
53	1	10
53	1	10
53	1	9
53	2	3
53	2	4
53	1	9
53	2	4
53	2	4
53	2	4
53	1	10
53	2	3
53	2	4
53	1	10
53	1	7
53	1	10
53	1	11
53	1	8
53	1	8
53	2	4
53	1	10
53	2	4
53	2	4
53	1	10
53	1	10
53	1	10
53	2	4
53	1	10
53	2	4
53	2	2
53	1	10
53	1	10
53	2	4
53	1	11
53	1	10
53	1	10
53	2	3
53	2	3
53	2	3
53	1	9
53	1	9
53	1	9
53	1	10
53	2	5
53	2	5
53	2	3
53	2	4
53	2	5
53	2	3
53	2	5
53	1	10
53	1	8
53	1	10
53	1	9
53	1	10
53	2	4
53	1	8
53	2	4
39	2	2
39	1	4
39	2	5
39	2	5
39	1	5
39	1	5
39	2	6
39	1	5
39	1	10
39	1	8
39	2	6
39	1	7
39	1	8
39	2	3
39	2	5
39	2	3
39	1	4
39	2	4
39	2	4
39	2	5
39	2	3
39	2	3
39	1	6
39	1	5
39	1	5
39	2	3
39	1	4
39	2	4
39	1	6
39	1	8
39	1	8
39	1	7
39	1	5
39	2	5
39	2	4
39	1	8
39	2	4
39	2	6
39	1	6
39	1	9
39	1	7
39	1	8
39	1	6
39	2	3
39	1	9
39	1	5
39	2	4
39	1	4
39	1	8
39	2	4
39	2	4
39	1	7
39	2	4
39	2	6
39	2	5
39	1	6
39	1	8
39	2	3
39	1	9
39	1	7
39	1	6
39	1	5
39	1	6
39	1	6
39	2	3
39	2	4
39	1	7
39	1	8
39	1	6
39	2	5
39	1	8
39	1	10
39	1	8
39	2	4
39	1	9
39	2	5
39	1	4
39	1	8
39	1	8
39	1	6
39	2	3
39	1	4
39	1	5
39	2	3
39	2	4
39	1	6
39	1	4
39	2	4
39	2	4
39	2	3
39	1	6
39	1	5
39	2	4
39	2	5
39	1	7
39	2	4
39	1	6
39	2	4
39	1	5
39	2	4
39	1	5
39	2	4
39	1	7
39	2	5
39	1	6
39	2	5
39	2	5
39	1	7
39	1	5
39	2	4
39	2	5
39	2	4
39	2	5
39	2	3
39	1	10
39	2	4
39	1	7
39	2	4
39	1	7
39	1	6
39	1	5
39	1	6
39	2	5
39	2	4
39	1	7
39	1	10
39	1	6
39	1	6
39	2	4
39	1	8
39	1	8
37	2	3
37	2	5
37	2	3
37	1	5
37	1	9
37	2	2
37	2	4
37	1	6
37	1	7
37	2	3
37	1	6
37	2	6
37	1	6
37	1	6
37	2	3
37	1	8
37	1	7
37	1	8
37	1	8
37	1	6
37	2	4
37	1	6
37	2	5
37	2	2
37	1	3
37	2	2
37	1	8
37	1	7
37	2	4
37	1	6
37	1	6
37	2	5
37	1	6
37	2	4
37	1	7
37	1	7
37	1	6
37	1	6
37	2	5
37	1	5
37	2	7
37	1	10
37	2	4
37	2	3
37	1	7
37	1	7
37	1	6
37	2	6
37	1	7
37	1	6
37	2	3
37	1	5
37	2	5
37	1	5
37	1	3
37	2	5
37	1	4
37	1	5
37	1	3
37	2	5
37	1	2
37	1	7
37	2	6
37	2	2
37	2	3
37	2	5
37	2	3
37	1	4
37	2	5
37	1	7
37	1	6
37	1	9
37	1	10
37	2	3
37	1	7
37	1	2
37	1	5
37	1	6
37	2	5
37	1	2
37	2	3
37	1	8
37	2	6
37	1	5
37	1	6
37	2	4
37	1	6
37	2	5
37	2	2
37	1	7
37	2	4
37	2	6
37	2	4
37	1	6
37	2	6
37	2	5
37	2	4
37	1	6
37	2	2
37	2	2
37	2	3
37	1	5
37	2	5
37	1	4
37	1	6
37	2	4
37	2	5
37	1	5
37	1	6
37	1	2
37	1	11
37	1	3
37	2	7
37	1	9
37	2	6
37	1	4
1	1	8
1	1	8
1	1	8
1	2	6
1	1	6
1	2	4
1	2	4
1	2	4
1	2	3
1	1	5
1	2	3
1	2	6
1	1	5
1	1	6
1	1	6
1	1	7
1	2	3
1	2	6
1	2	3
1	2	6
1	1	9
1	2	4
1	2	4
1	2	4
1	1	7
1	1	7
1	1	9
1	1	8
1	2	3
1	2	3
1	1	7
1	2	4
1	1	7
1	2	5
1	1	8
1	2	5
1	2	4
1	2	4
1	2	5
1	1	8
1	2	5
1	1	9
1	1	9
1	2	5
1	2	3
1	2	4
1	1	6
1	2	4
1	2	2
1	1	6
1	1	6
1	2	4
1	1	5
1	2	5
1	1	9
1	2	3
1	2	3
1	2	4
1	1	8
1	1	9
1	1	8
1	2	2
1	2	4
1	1	9
1	1	6
1	1	5
1	1	8
1	2	3
1	1	7
1	2	3
1	2	4
1	2	4
1	2	3
1	1	7
1	1	6
1	1	7
1	1	7
1	1	8
1	2	2
1	1	9
1	1	7
1	2	2
1	1	9
1	1	5
1	2	2
1	2	3
1	1	8
1	1	6
1	2	3
1	2	3
1	2	4
1	1	9
1	2	3
1	2	3
1	1	6
1	2	4
1	1	8
1	1	5
1	1	8
1	1	9
1	1	8
1	2	3
1	2	3
1	2	3
1	2	3
1	1	9
1	1	7
1	1	6
1	2	4
1	2	4
1	2	3
1	1	9
1	2	3
1	2	4
1	1	9
1	2	3
1	1	6
1	2	4
1	2	4
1	1	8
1	1	8
1	2	3
1	1	7
1	2	2
1	1	8
1	2	4
1	1	8
1	2	4
1	1	8
1	1	6
1	2	3
1	1	8
1	2	3
1	2	4
1	2	3
1	2	4
1	1	7
1	1	5
18	2	4
18	1	7
18	2	4
18	2	3
18	1	6
18	1	4
18	2	3
18	1	4
18	1	7
18	1	7
18	2	2
18	1	3
18	2	3
18	2	3
18	1	5
18	1	5
18	1	7
18	1	8
18	1	7
18	1	6
18	1	6
18	1	5
18	2	4
18	2	2
18	2	3
18	1	5
18	2	5
18	2	4
18	2	3
18	2	4
18	1	6
18	2	4
18	1	5
18	2	4
18	1	4
18	1	3
18	1	5
18	1	5
18	2	3
18	1	6
18	1	4
18	1	5
18	1	5
18	1	4
18	2	4
18	1	8
18	2	4
18	2	3
18	2	4
18	1	4
18	2	5
18	1	6
18	2	4
18	1	5
18	2	2
18	1	6
18	2	5
18	1	6
18	1	6
18	1	5
18	2	5
18	2	3
18	1	8
18	1	6
18	2	3
18	2	4
18	2	3
18	1	6
18	2	4
18	2	5
18	1	4
18	2	4
18	1	6
18	1	8
18	1	6
18	2	5
18	1	9
18	1	5
18	2	6
18	2	4
18	1	6
18	2	5
18	1	4
18	2	3
18	1	8
18	1	5
18	2	5
18	1	7
18	1	9
18	2	6
18	1	8
18	1	9
18	1	7
18	2	5
18	2	5
18	1	5
18	2	4
18	1	8
18	2	4
18	1	6
18	1	6
18	2	5
18	2	4
18	2	5
18	1	8
18	1	7
18	2	3
18	1	7
18	2	4
18	1	7
18	1	6
18	2	4
18	1	7
18	1	5
18	2	3
18	2	3
18	2	4
18	2	4
18	1	5
18	1	6
18	2	4
18	2	5
18	1	7
18	2	4
18	2	4
18	1	7
18	1	8
18	2	4
18	1	5
18	1	6
18	1	6
18	2	4
18	1	6
18	1	9
18	1	5
18	2	4
18	2	3
18	1	6
18	2	5
18	2	5
18	2	5
18	2	5
8	2	5
8	1	6
8	2	4
8	2	6
8	1	7
8	2	5
8	1	6
8	1	8
8	1	6
8	1	6
8	2	5
8	2	5
8	1	4
8	2	5
8	1	9
8	1	9
8	1	6
8	1	8
8	2	4
8	2	4
8	1	10
8	1	10
8	1	7
8	1	7
8	2	4
8	2	3
8	1	8
8	2	5
8	2	5
8	2	5
8	1	6
8	2	4
8	1	7
8	1	7
8	1	7
8	2	4
8	2	4
8	2	4
8	2	4
8	1	8
8	1	9
8	2	4
8	1	9
8	2	5
8	1	9
8	2	4
8	1	8
8	2	4
8	2	4
8	2	4
8	1	6
8	1	7
8	2	5
8	1	9
8	1	9
8	1	10
8	1	10
8	2	4
8	1	7
8	1	11
8	1	10
8	1	6
8	2	5
8	2	4
8	2	3
8	2	3
8	2	3
8	1	9
8	2	4
8	1	8
8	2	4
8	2	4
8	2	3
8	2	4
8	1	8
8	2	5
8	2	5
8	1	9
8	1	11
8	2	4
8	1	10
8	2	4
8	2	3
8	2	5
8	2	4
8	2	4
8	1	11
8	1	8
8	1	9
8	2	3
8	1	8
8	1	11
8	1	9
8	1	11
8	2	5
8	2	5
8	1	10
8	1	8
8	2	5
8	1	10
8	1	11
8	1	9
8	2	4
8	1	10
8	1	6
8	1	9
8	1	9
8	2	3
8	2	3
8	2	4
8	2	5
8	2	3
8	1	10
8	1	7
8	1	10
8	1	9
8	2	4
8	2	5
8	1	9
8	2	4
8	2	4
8	2	5
8	1	10
8	1	10
8	1	11
8	2	6
8	1	4
8	1	9
8	1	6
8	1	11
8	2	4
8	2	4
8	1	8
8	1	9
8	2	7
8	2	4
8	1	11
8	2	4
8	2	5
8	2	4
32	1	5
32	1	7
32	1	4
32	1	5
32	1	6
32	1	4
32	1	5
32	1	6
32	2	3
32	2	3
32	2	5
32	2	3
32	2	3
32	2	4
32	1	7
32	1	6
32	1	4
32	2	3
32	1	4
32	1	6
32	2	4
32	2	3
32	2	4
32	1	3
32	1	5
32	1	5
32	2	4
32	2	5
32	1	3
32	1	4
32	1	6
32	2	4
32	2	4
32	2	3
32	2	3
32	1	6
32	1	6
32	2	3
32	1	6
32	1	7
32	1	9
32	2	3
32	1	8
32	2	4
32	1	7
32	1	6
32	2	4
32	2	4
32	2	4
32	2	3
32	1	5
32	2	6
32	1	7
32	2	3
32	2	4
32	2	2
32	2	3
32	1	7
32	1	6
32	1	5
32	1	10
32	2	4
32	1	6
32	1	7
32	1	4
32	2	4
32	2	4
32	2	2
32	2	4
32	1	7
32	2	3
32	1	6
32	2	4
32	1	6
32	2	4
32	1	6
32	1	4
32	1	4
32	2	4
32	2	4
32	2	4
32	2	3
32	1	9
32	1	6
32	1	8
32	1	6
32	1	7
32	2	4
32	1	6
32	2	4
32	2	3
32	2	2
32	1	9
32	1	8
32	1	7
32	2	2
32	2	4
32	2	3
32	1	7
32	1	4
32	1	6
32	2	3
32	2	3
32	1	8
32	1	8
32	1	8
32	2	2
32	2	3
32	1	7
32	1	6
32	2	3
32	2	4
32	2	3
32	1	6
32	2	4
32	1	6
32	1	4
32	2	2
32	2	3
32	2	3
32	1	4
32	1	4
32	1	8
32	1	6
32	2	2
32	1	6
32	2	4
32	1	5
32	1	4
32	2	4
32	1	7
32	1	5
32	2	3
32	1	2
32	2	4
32	2	4
32	2	2
32	1	2
32	1	7
32	2	4
32	2	4
32	1	3
32	1	5
32	2	2
32	2	2
32	2	3
68	1	3
68	1	10
68	2	6
68	2	5
68	1	8
68	1	6
68	1	7
68	1	8
68	2	5
68	1	7
68	1	7
68	2	5
68	1	8
68	2	3
68	1	5
68	1	5
68	1	5
68	2	3
68	1	8
68	1	8
68	2	5
68	1	5
68	2	5
68	1	8
68	2	4
68	1	6
68	2	3
68	1	8
68	1	8
68	2	5
68	1	9
68	1	6
68	1	5
68	2	3
68	2	4
68	1	7
68	1	8
68	2	4
68	1	7
68	2	5
68	2	4
68	1	5
68	1	5
68	2	4
68	2	4
68	2	4
68	1	8
68	1	9
68	1	11
68	2	4
68	2	4
68	1	8
68	2	5
68	1	6
68	2	4
68	2	6
68	2	5
68	1	9
68	1	9
68	2	5
68	1	8
68	2	5
68	2	4
68	1	8
68	1	7
68	1	7
68	2	5
68	2	5
68	1	6
68	2	4
68	1	6
68	1	9
68	1	9
68	2	7
68	1	9
68	1	9
68	2	3
68	1	9
68	2	4
68	1	8
68	2	5
68	1	8
68	1	6
68	2	2
68	1	5
68	1	7
68	1	8
68	2	5
68	2	4
68	2	5
68	2	6
68	2	4
68	2	4
68	2	3
68	2	3
68	1	7
68	2	4
68	1	6
68	2	4
68	1	8
68	2	4
68	1	5
68	1	6
68	2	4
68	1	5
68	1	5
68	1	5
68	2	3
68	1	4
68	2	4
68	1	5
68	1	5
68	2	3
68	1	4
68	1	4
68	2	3
68	1	6
68	1	7
68	2	3
68	2	3
68	2	4
68	1	4
68	1	5
68	1	5
68	1	6
68	2	3
68	1	5
68	2	3
68	2	4
68	1	4
68	1	7
68	2	4
68	1	5
68	1	7
68	1	6
68	1	3
68	1	5
68	2	4
68	2	3
68	2	3
68	2	5
68	2	4
68	2	3
70	2	4
70	2	4
70	2	3
70	2	4
70	1	5
70	2	5
70	1	4
70	1	5
70	1	7
70	1	8
70	1	5
70	2	6
70	2	4
70	2	4
70	1	5
70	2	4
70	2	3
70	1	5
70	2	4
70	1	7
70	1	4
70	1	6
70	1	10
70	2	5
70	2	5
70	1	5
70	1	10
70	1	10
70	1	5
70	1	9
70	2	4
70	2	4
70	2	4
70	2	5
70	1	7
70	2	5
70	1	8
70	2	6
70	1	6
70	1	7
70	2	6
70	2	6
70	2	6
70	1	8
70	1	7
70	1	8
70	1	5
70	1	6
70	1	5
70	1	10
70	2	4
70	2	5
70	2	4
70	2	5
70	1	7
70	1	8
70	2	3
70	2	4
70	1	9
70	1	11
70	2	3
70	1	12
70	2	5
70	2	5
70	1	6
70	1	8
70	1	4
70	2	5
70	2	4
70	2	2
70	2	4
70	1	6
70	2	2
70	1	6
70	2	4
70	1	5
70	1	8
70	1	5
70	2	3
70	2	4
70	2	6
70	1	6
70	1	6
70	2	3
70	2	4
70	1	8
70	1	5
70	2	5
70	1	8
70	1	7
70	2	3
70	2	3
70	1	6
70	2	4
70	2	4
70	1	9
70	1	6
70	1	6
70	2	7
70	1	7
70	2	6
70	2	3
70	1	9
70	1	4
70	2	6
70	1	6
70	2	5
70	2	4
70	1	10
70	1	4
70	2	4
70	1	9
70	1	4
70	1	6
70	1	8
70	2	3
70	2	4
70	1	9
70	1	5
70	2	3
70	1	5
70	2	2
70	2	6
70	1	7
70	2	4
70	1	7
70	2	5
70	2	4
70	2	5
70	2	4
70	1	7
70	1	3
70	2	4
70	2	4
70	1	11
70	2	5
70	1	4
70	1	5
70	1	10
44	1	4
44	1	6
44	1	5
44	1	9
44	1	9
44	2	2
44	2	3
44	1	10
44	2	4
44	2	4
44	2	4
44	1	8
44	2	4
44	2	4
44	2	2
44	2	3
44	1	6
44	1	6
44	1	7
44	2	3
44	1	7
44	2	4
44	1	10
44	2	3
44	1	4
44	1	7
44	2	3
44	1	9
44	1	9
44	1	8
44	2	4
44	1	7
44	2	4
44	2	4
44	1	8
44	2	4
44	2	3
44	1	8
44	1	5
44	1	6
44	1	5
44	2	3
44	1	9
44	1	7
44	2	3
44	1	8
44	2	4
44	2	4
44	2	4
44	1	8
44	2	4
44	2	4
44	2	4
44	1	9
44	2	4
44	2	4
44	1	9
44	1	8
44	1	10
44	2	3
44	2	4
44	1	8
44	1	8
44	2	2
44	1	8
44	2	4
44	1	8
44	1	8
44	1	8
44	2	4
44	2	3
44	2	3
44	1	6
44	2	3
44	1	8
44	1	7
44	2	4
44	1	7
44	2	3
44	2	4
44	1	9
44	2	5
44	1	7
44	1	9
44	1	7
44	1	9
44	1	8
44	1	9
44	1	6
44	1	6
44	1	7
44	2	4
44	1	6
44	1	6
44	1	5
44	2	4
44	1	8
44	2	3
44	2	3
44	2	4
44	1	6
44	1	7
44	1	6
44	1	4
44	2	4
44	1	6
44	2	4
44	2	4
44	2	3
44	1	8
44	1	7
44	1	7
44	1	5
44	1	7
44	2	3
44	1	6
44	1	4
44	1	5
44	2	4
44	2	3
44	1	6
44	2	4
44	1	6
44	1	7
44	2	4
44	2	3
44	2	3
44	2	3
44	2	4
44	2	5
44	1	7
44	2	4
44	1	4
14	1	8
14	1	9
14	1	9
14	1	7
14	2	5
14	2	4
14	1	10
14	1	4
14	1	4
14	2	5
14	2	4
14	2	5
14	2	4
14	2	5
14	1	3
14	2	7
14	1	8
14	1	10
14	2	4
14	1	9
14	1	7
14	1	5
14	2	4
14	1	3
14	1	9
14	2	4
14	1	4
14	1	10
14	1	4
14	2	3
14	2	2
14	1	10
14	2	4
14	2	4
14	2	4
14	2	4
14	2	4
14	2	6
14	1	7
14	1	8
14	1	7
14	2	4
14	1	4
14	1	10
14	1	3
14	1	5
14	1	6
14	2	4
14	2	5
14	2	3
14	2	4
14	2	5
14	2	4
14	1	6
14	1	8
14	1	10
14	1	5
14	2	4
14	1	4
14	2	3
14	1	12
14	1	11
14	1	8
14	1	12
14	2	7
14	2	5
14	1	8
14	1	4
14	2	3
14	1	10
14	1	6
14	1	5
14	2	3
14	2	5
14	2	3
14	2	4
14	2	5
14	2	4
14	1	8
14	1	9
14	1	10
14	2	2
14	1	8
14	2	4
14	1	12
14	1	8
14	1	9
14	2	2
14	1	9
14	1	8
14	1	8
14	1	11
14	1	10
14	1	11
14	1	10
14	2	5
14	2	4
14	2	4
14	2	3
14	1	11
14	2	4
14	2	3
14	2	4
14	2	4
14	1	11
14	1	11
14	2	4
14	2	3
14	1	9
14	1	9
14	2	3
14	2	2
14	1	7
14	1	11
14	1	11
14	2	3
14	2	3
14	2	4
14	2	4
14	1	11
14	1	10
14	2	3
14	1	10
14	1	8
14	2	4
14	1	11
14	2	4
14	2	3
14	1	10
14	1	10
14	2	3
14	1	10
14	2	4
14	2	4
14	1	9
14	1	9
78	1	8
78	1	10
78	2	6
78	1	10
78	1	11
78	1	9
78	1	9
78	2	5
78	2	6
78	2	7
78	2	6
78	1	10
78	1	9
78	1	11
78	1	8
78	2	5
78	2	5
78	1	7
78	1	9
78	1	10
78	1	11
78	1	11
78	2	5
78	1	7
78	2	4
78	2	5
78	2	5
78	2	5
78	2	5
78	1	8
78	2	5
78	2	5
78	1	8
78	1	6
78	2	4
78	2	5
78	1	8
78	1	8
78	1	9
78	2	4
78	2	5
78	2	4
78	1	9
78	1	5
78	2	4
78	2	4
78	2	4
78	2	4
78	1	11
78	1	12
78	2	5
78	1	10
78	2	5
78	1	10
78	1	10
78	1	8
78	2	5
78	1	8
78	1	10
78	1	8
78	1	8
78	2	5
78	1	10
78	2	4
78	2	4
78	2	4
78	1	9
78	2	4
78	1	5
78	2	4
78	2	4
78	1	11
78	2	5
78	2	5
78	2	4
78	2	4
78	1	8
78	1	9
78	2	5
78	1	10
78	2	4
78	1	10
78	2	3
78	1	10
78	2	4
78	1	7
78	1	11
78	1	10
78	1	10
78	1	10
78	1	12
78	2	4
78	2	4
78	2	4
78	2	4
78	1	10
78	2	4
78	2	4
78	2	4
78	1	8
78	1	10
78	1	10
78	2	4
78	1	9
78	2	4
78	1	10
78	2	5
78	2	5
78	2	4
78	2	7
78	1	10
78	1	11
78	2	4
78	2	3
78	1	9
78	1	10
78	2	4
78	2	4
78	2	4
78	1	11
78	2	4
78	1	10
78	2	5
78	2	5
78	1	8
78	2	4
78	1	11
78	1	11
78	1	10
78	1	12
78	2	3
78	1	10
78	2	4
78	2	4
78	2	6
78	1	8
78	2	6
78	1	9
78	1	10
78	2	4
84	1	7
84	2	4
84	2	5
84	1	8
84	1	7
84	1	8
84	2	5
84	2	4
84	1	8
84	1	9
84	2	6
84	1	8
84	1	6
84	2	4
84	1	5
84	2	5
84	1	9
84	2	5
84	1	9
84	1	7
84	1	7
84	2	4
84	2	4
84	1	8
84	2	4
84	1	7
84	2	4
84	2	4
84	2	4
84	2	5
84	2	5
84	1	8
84	1	8
84	1	7
84	2	4
84	1	7
84	1	9
84	2	5
84	2	5
84	1	7
84	1	8
84	1	7
84	2	4
84	2	4
84	2	4
84	1	7
84	2	4
84	1	8
84	1	8
84	1	5
84	2	3
84	1	7
84	1	8
84	2	4
84	2	4
84	1	6
84	2	4
84	2	4
84	2	4
84	1	8
[truncated: 12,809 more rows]

## Sheet: fig2d
predictor	estimate	SE	pValue	CIlower	CIhigher
ndraws	2.36718	0.0690832	5.27554e-255	2.23177	2.50258
ESd-1	0.516148	0.0210947	1.30533e-131	0.474802	0.557493
deltaES	0.829906	0.0198497	0	0.791	0.868812
horizon	1.60203	0.0738774	6.73563e-104	1.45723	1.74683
OC	0.0546852	0.0548118	0.318434	-0.052746	0.162116
ndraws:OC	-0.0984334	0.0691704	0.154725	-0.234008	0.0371407
ESd-1:OC	-0.0231456	0.0210551	0.271649	-0.0644137	0.0181225
deltaES:OC	-0.0491216	0.0198525	0.0133511	-0.0880324	-0.0102107
horizon:OC	-0.0736469	0.0740633	0.320043	-0.218811	0.0715173

## Sheet: fig2ef
ID	betadeltaES	OC	YBOCS_obsessions
2	0.812407	0.675122
3	0.745724	0.464977
4	0.527599	-0.705965
5	0.675642	2.17399
6	0.904936	-0.853159
7	0.707818	0.0492661	8
8	1.04596	-0.528305
9	0.879362	1.49918	14
10	0.657619	-0.79955
12	0.933237	-0.418457	5
13	0.839094	-1.19504
14	1.02348	-1.07697
15	0.598022	-0.102028
17	1.00473	-1.19946	5
18	1.09756	-0.889634
19	1.06181	-0.466583
20	0.656727	-1.11191
21	1.00547	0.1951
22	1.08158	-0.216529
24	0.741045	1.5724	16
25	1.05979	-0.413954
26	0.798826	0.617023
27	0.810974	1.12699	8
28	0.607518	-0.312359
29	0.690097	-0.185987
30	0.840402	1.86648	7
31	0.982932	-0.124704
32	0.684215	-0.550787
33	0.905328	-0.540024
34	1.13163	-0.912807
35	0.92545	1.84621	11
36	0.69608	-0.77968
37	0.419344	-1.04939
38	1.0306	-0.843598
39	0.9366	-1.02316
40	0.636793	0.0047058	14
42	0.532298	0.663768	11
43	0.624267	0.823482	12
44	0.805238	-0.905953
45	0.7929	-0.771136	13
46	0.726711	1.38805
47	0.672614	0.199122
48	1.03208	0.369685	7
49	0.785165	-0.861726
50	0.937669	1.91656	12
51	0.662353	0.604181
52	0.813608	0.1247
54	0.491557	-0.901375
55	0.863816	-0.903596
56	0.809746	0.581771
57	1.01235	1.70364
58	0.677191	0.189567	12
59	0.629358	-0.807327
60	1.25306	-0.788639
61	1.02382	0.0920193	11
62	0.845035	-1.22958
63	0.988821	0.369128
65	1.27814	-0.496836
66	0.786234	2.28827
67	1.09356	-0.350715
68	0.709121	-0.949654
69	1.36552	-0.917583
70	1.1442	-1.09488
71	0.513977	-0.278074	11
72	0.859852	2.22584
73	1.1347	-0.546889	7
74	0.655734	-0.624475
76	0.85544	0.519983	5
77	0.729313	1.23911
79	0.861251	-0.622175	4
80	0.472798	-0.621648
81	1.04721	-0.540216
82	0.854288	1.90638
83	0.852383	-0.269888
85	0.622734	1.99415	9
86	0.874636	0.55785
87	1.0113	-0.33684
88	1.22081	-0.627384
90	0.972052	-1.09537
91	0.731074	-0.737905
92	0.469121	0.915462	10
93	0.684985	0.0191696	14
94	1.14424	-1.10491
95	0.748821	2.39349
97	0.499657	1.90655	15
98	0.887394	0.73788	10
99	0.713214	-0.63801
100	0.957306	-0.157937	10
101	1.03214	1.097	6
102	1.14068	-1.41277
104	0.467277	1.03139
105	0.917591	1.4613
