# Supplementary material for: Indecision and recency-weighted evidence integration in non-clinical and clinical settings
Source: Nat Hum Behav. 2026 Jan 21;10(4):727–40. doi: 10.1038/s41562-025-02385-1 (PMC13121037; doi:10.1038/s41562-025-02385-1)
Supplement: Supplementary file 6 — Statistical source data. [file 41562_2025_2385_MOESM6_ESM.xls]

## Sheet: fig3a
time	mean_ndraws	SE_ndraws	mean_horizon	SE_horizon	mean_ESd-1	SE_ESd-1	mean_deltaES	SE_deltaES	mean_EVyellow	SE_EVyellow
-0.1	0.0973472	0.019667	0.12041	0.0871694	0.689134	0.101906	0.0291999	0.0341419	0.0495683	0.019667
-0.09	0.0358563	0.0178778	0.0826288	0.0950871	0.756954	0.105361	-0.0165855	0.036649	0.0768137	0.0178778
-0.08	0.0250127	0.0176035	0.162022	0.0948186	0.872392	0.109798	0.00802969	0.0367525	-0.132312	0.0176035
-0.07	0.0100355	0.0180975	0.197278	0.0930058	0.834497	0.114973	-0.00742876	0.0311012	-0.302638	0.0180975
-0.06	-0.0210567	0.0169672	0.218162	0.0911877	0.816045	0.12025	-0.0325975	0.0299989	-0.349118	0.0169672
-0.05	-0.00895615	0.0160857	0.221026	0.0905339	0.893591	0.119222	0.01683	0.0317319	-0.00945834	0.0160857
-0.04	0.00638272	0.0169593	0.211504	0.0849697	0.942187	0.115967	0.0292146	0.0359573	0.17688	0.0169593
-0.03	0.0211201	0.018086	0.178313	0.0859925	0.940455	0.112764	0.0124799	0.035742	0.012762	0.018086
-0.02	0.051702	0.0175168	0.149405	0.0924823	0.915415	0.112007	0.00721528	0.0353067	-0.151048	0.0175168
-0.01	0.0765761	0.0181448	0.141458	0.0917658	0.891809	0.111026	0.00372573	0.0358232	-0.117035	0.0181448
0	0.098433	0.0203174	0.155067	0.089045	0.853317	0.105773	-0.010305	0.0352763	-0.0802692	0.0203174
0.01	0.118169	0.0214226	0.183455	0.0924662	0.819331	0.0996873	-0.0115244	0.0358476	-0.0939921	0.0214226
0.02	0.130418	0.0207027	0.207906	0.0982752	0.801739	0.0929049	0.00650759	0.0367332	-0.108133	0.0207027
0.03	0.139933	0.0196286	0.216216	0.100332	0.813353	0.0933434	0.0287382	0.0371498	-0.126156	0.0196286
0.04	0.149153	0.0201781	0.163508	0.099796	0.797625	0.100288	0.0506639	0.0369946	-0.129426	0.0201781
0.05	0.157272	0.0214424	0.0938557	0.100385	0.759796	0.10812	0.0600989	0.0371754	-0.212018	0.0214424
0.06	0.164834	0.0235388	0.0799976	0.100399	0.761037	0.118564	0.0485792	0.0367397	-0.303884	0.0235388
0.07	0.182075	0.025316	0.12995	0.100128	0.780888	0.124719	0.0254407	0.0364616	-0.265811	0.025316
0.08	0.212182	0.0254163	0.211359	0.0992842	0.765461	0.125862	0.00598241	0.0366839	-0.0827335	0.0254163
0.09	0.257382	0.0248203	0.285756	0.0978895	0.722032	0.122569	-0.0105878	0.0368921	0.109769	0.0248203
0.1	0.320964	0.0251339	0.351271	0.0973444	0.715328	0.116794	-0.0151355	0.0372231	0.287806	0.0251339
0.11	0.402563	0.0268745	0.39752	0.0929724	0.713504	0.11004	0.00754675	0.0355524	0.41698	0.0268745
0.12	0.485151	0.0288263	0.409215	0.0911791	0.693104	0.108499	0.0382414	0.0342113	0.508918	0.0288263
0.13	0.55354	0.0303409	0.38519	0.0960163	0.631964	0.109645	0.0678419	0.0342232	0.62241	0.0303409
0.14	0.62611	0.0315159	0.427899	0.106661	0.572878	0.110662	0.090938	0.0354507	0.722983	0.0315159
0.15	0.707295	0.0321152	0.558063	0.117525	0.526916	0.110319	0.0958389	0.0360954	0.746492	0.0321152
0.16	0.776525	0.0328646	0.682595	0.120762	0.538723	0.110072	0.0966826	0.0368045	0.728755	0.0328646
0.17	0.83365	0.0338022	0.769655	0.118186	0.566617	0.110819	0.103532	0.0370856	0.655005	0.0338022
0.18	0.874352	0.0336615	0.855252	0.118081	0.591863	0.104897	0.109699	0.0365307	0.594079	0.0336615
0.19	0.901384	0.033167	0.931014	0.12123	0.625224	0.107754	0.113349	0.0353074	0.616873	0.033167
0.2	0.922524	0.0326139	0.952624	0.124219	0.680609	0.114229	0.127143	0.0340867	0.623413	0.0326139
0.21	0.941893	0.0321285	0.949565	0.123444	0.743103	0.115573	0.140095	0.037077	0.57886	0.0321285
0.22	0.954169	0.0319477	0.971807	0.124259	0.810161	0.118012	0.157786	0.0394053	0.504112	0.0319477
0.23	0.952469	0.0319571	1	0.124427	0.823564	0.122305	0.171258	0.0397782	0.424175	0.0319571
0.24	0.940834	0.032287	0.999662	0.121638	0.842945	0.122268	0.174142	0.0400105	0.382398	0.032287
0.25	0.931087	0.0332126	0.962054	0.124053	0.872522	0.121308	0.17935	0.0396656	0.416502	0.0332126
0.26	0.929005	0.0341495	0.92237	0.130705	0.867824	0.119937	0.191906	0.0397238	0.521017	0.0341495
0.27	0.938255	0.034	0.89106	0.135241	0.811444	0.118423	0.2043	0.0392516	0.656925	0.034
0.28	0.955044	0.0331017	0.885286	0.132733	0.759648	0.120645	0.208878	0.0386564	0.790483	0.0331017
0.29	0.975769	0.0327439	0.881962	0.127608	0.759269	0.118767	0.225135	0.0398557	0.910587	0.0327439
0.3	0.993591	0.0332423	0.863174	0.124131	0.752852	0.116275	0.255843	0.0420221	0.980283	0.0332423
0.31	1	0.0343982	0.785898	0.124205	0.709595	0.114988	0.282534	0.0422445	0.990961	0.0343982
0.32	0.998725	0.0356379	0.712583	0.123955	0.66642	0.119013	0.308886	0.0416991	0.975766	0.0356379
0.33	0.995672	0.0366476	0.65813	0.123733	0.643715	0.121595	0.336574	0.0427815	0.988025	0.0366476
0.34	0.988621	0.0370358	0.632901	0.12057	0.629836	0.118	0.362656	0.0436261	1	0.0370358
0.35	0.983632	0.0364703	0.662306	0.115842	0.629587	0.116082	0.407263	0.044904	0.96936	0.0364703
0.36	0.980674	0.035843	0.677846	0.114936	0.672604	0.112515	0.455606	0.0473067	0.945513	0.035843
0.37	0.982981	0.0354624	0.66718	0.115502	0.73393	0.112217	0.477327	0.0486278	0.9322	0.0354624
0.38	0.991092	0.0349365	0.641177	0.113568	0.796165	0.112171	0.479753	0.0505077	0.916051	0.0349365
0.39	0.996509	0.0346233	0.623185	0.1108	0.844948	0.109799	0.494891	0.0528404	0.849218	0.0346233
0.4	0.994269	0.0350201	0.650484	0.112913	0.859378	0.107019	0.524506	0.0528148	0.721652	0.0350201
0.41	0.988407	0.036203	0.71434	0.1135	0.89108	0.10489	0.542257	0.0507528	0.690012	0.036203
0.42	0.986188	0.036691	0.73039	0.111226	0.933158	0.104114	0.552852	0.0497189	0.687399	0.036691
0.43	0.986247	0.0361127	0.684555	0.110022	0.933953	0.10425	0.572658	0.0501072	0.707339	0.0361127
0.44	0.986341	0.0352753	0.636193	0.110723	0.935963	0.101664	0.595194	0.0516389	0.832154	0.0352753
0.45	0.986462	0.0345229	0.621072	0.111111	0.965084	0.101295	0.612401	0.0537013	0.909948	0.0345229
0.46	0.984925	0.0341157	0.621455	0.112531	0.989071	0.107478	0.622312	0.0548058	0.906149	0.0341157
0.47	0.979395	0.0338071	0.63845	0.113295	0.990735	0.112245	0.621306	0.0553759	0.860343	0.0338071
0.48	0.970202	0.0335561	0.664957	0.112708	1	0.113546	0.622098	0.0562974	0.72178	0.0335561
0.49	0.962608	0.0333372	0.690886	0.110086	0.986445	0.113247	0.636408	0.0571871	0.640341	0.0333372
0.5	0.958881	0.0332834	0.716188	0.106313	0.9627	0.117062	0.660065	0.0576332	0.688629	0.0332834
0.51	0.953557	0.0337208	0.717182	0.104624	0.934026	0.119084	0.676353	0.0576668	0.746777	0.0337208
0.52	0.940884	0.0345044	0.682386	0.104677	0.888797	0.115634	0.694675	0.0569563	0.823204	0.0345044
0.53	0.923158	0.0355148	0.64251	0.104607	0.81802	0.112669	0.714996	0.0562131	0.851115	0.0355148
0.54	0.910276	0.0364102	0.606912	0.105613	0.756129	0.111928	0.717949	0.0557864	0.766464	0.0364102
0.55	0.906907	0.0364052	0.60273	0.107129	0.711501	0.112223	0.705743	0.0567858	0.660351	0.0364052
0.56	0.907317	0.0359094	0.619659	0.108936	0.683748	0.110942	0.699257	0.0580497	0.627624	0.0359094
0.57	0.905372	0.0353694	0.629137	0.108284	0.682276	0.105872	0.700404	0.0589018	0.580525	0.0353694
0.58	0.901642	0.0346884	0.640249	0.107726	0.694657	0.104708	0.704904	0.0603025	0.512864	0.0346884
0.59	0.89774	0.0337808	0.638134	0.109869	0.697958	0.110194	0.72422	0.061229	0.535974	0.0337808
0.6	0.890928	0.0334591	0.637683	0.109011	0.693501	0.105782	0.766399	0.0615562	0.552812	0.0334591
0.61	0.876966	0.0335141	0.649437	0.106821	0.678248	0.104246	0.801044	0.0618355	0.537547	0.0335141
0.62	0.860286	0.0334399	0.632583	0.106703	0.678198	0.108907	0.812858	0.0610462	0.511856	0.0334399
0.63	0.844084	0.0332533	0.586604	0.106916	0.666367	0.109152	0.814384	0.0600115	0.490403	0.0332533
0.64	0.829533	0.0329949	0.593575	0.10484	0.649737	0.107206	0.814048	0.0596558	0.458124	0.0329949
0.65	0.819962	0.0327976	0.64795	0.104748	0.650713	0.106844	0.813048	0.0593382	0.391096	0.0327976
0.66	0.817206	0.0322507	0.666891	0.106987	0.666274	0.107122	0.819295	0.0590012	0.326945	0.0322507
0.67	0.816309	0.0314592	0.61118	0.111237	0.701685	0.103663	0.833176	0.0599089	0.215439	0.0314592
0.68	0.816331	0.0308017	0.556581	0.111805	0.694631	0.102539	0.85864	0.0609533	0.113675	0.0308017
0.69	0.816109	0.0304483	0.539833	0.106879	0.683199	0.105869	0.892447	0.0614211	0.198122	0.0304483
0.7	0.810471	0.0303672	0.509876	0.107522	0.657879	0.105689	0.918333	0.060969	0.337987	0.0303672
0.71	0.802563	0.0306052	0.497885	0.111078	0.61555	0.106227	0.937791	0.0605445	0.35725	0.0306052
0.72	0.794521	0.0312865	0.529221	0.110601	0.585166	0.113686	0.950082	0.06063	0.340896	0.0312865
0.73	0.787228	0.0315965	0.570033	0.105769	0.564262	0.121181	0.949646	0.061072	0.352181	0.0315965
0.74	0.782153	0.0312525	0.591657	0.100646	0.562659	0.119067	0.945822	0.0613042	0.437537	0.0312525
0.75	0.776247	0.0307916	0.582156	0.100156	0.552698	0.107185	0.942952	0.0609849	0.553821	0.0307916
0.76	0.767846	0.0306742	0.581806	0.100443	0.51407	0.0987119	0.94531	0.0602341	0.630094	0.0306742
0.77	0.756158	0.0307613	0.582723	0.105902	0.499626	0.100068	0.943726	0.0595789	0.645252	0.0307613
0.78	0.746803	0.0313692	0.548497	0.113535	0.505173	0.0998856	0.948345	0.0582221	0.650789	0.0313692
0.79	0.741541	0.0315271	0.505421	0.117408	0.520075	0.0972094	0.96351	0.0574114	0.611982	0.0315271
0.8	0.736949	0.0313346	0.497493	0.1171	0.546785	0.0984173	0.983187	0.0574718	0.495487	0.0313346
0.81	0.728091	0.0314202	0.508857	0.115785	0.542392	0.103317	0.997407	0.0578238	0.357258	0.0314202
0.82	0.715004	0.0312469	0.516186	0.113814	0.534907	0.103851	1	0.0582515	0.24822	0.0312469
0.83	0.700491	0.0306596	0.517285	0.114139	0.524352	0.0969597	0.991901	0.0581552	0.190415	0.0306596
0.84	0.687497	0.0298471	0.553321	0.113959	0.452621	0.0913148	0.982744	0.0576423	0.141884	0.0298471
0.85	0.673231	0.0290144	0.591091	0.113835	0.386738	0.0878568	0.975746	0.0569259	0.141253	0.0290144
0.86	0.659964	0.0284029	0.599909	0.111892	0.392774	0.0836041	0.968127	0.0574305	0.138077	0.0284029
0.87	0.652636	0.0279308	0.562559	0.109698	0.419477	0.0867268	0.958617	0.0587764	0.163197	0.0279308
0.88	0.649133	0.0280121	0.54552	0.106838	0.419307	0.0912802	0.946404	0.0605638	0.218465	0.0280121
0.89	0.646124	0.0283034	0.544311	0.104201	0.427438	0.093456	0.936199	0.0617002	0.232054	0.0283034
0.9	0.642843	0.0284873	0.519439	0.107177	0.438619	0.0980236	0.923705	0.060975	0.340495	0.0284873
0.91	0.636513	0.0290992	0.508815	0.11294	0.469513	0.103684	0.903305	0.0594686	0.424639	0.0290992
0.92	0.626558	0.0300054	0.517979	0.114987	0.464062	0.109066	0.888007	0.0578221	0.339197	0.0300054
0.93	0.614355	0.0303492	0.552317	0.109287	0.406786	0.112712	0.877881	0.0564529	0.232556	0.0303492
0.94	0.602169	0.0300563	0.55892	0.10318	0.37762	0.110796	0.854679	0.057052	0.149657	0.0300563
0.95	0.590543	0.0295693	0.528438	0.101775	0.368101	0.102893	0.831758	0.058024	0.097918	0.0295693
0.96	0.576882	0.0297461	0.502027	0.102766	0.319032	0.101354	0.822452	0.0580807	0.110079	0.0297461
0.97	0.56999	0.0298251	0.486383	0.103899	0.30421	0.103353	0.822981	0.0579293	0.106881	0.0298251
0.98	0.565407	0.029051	0.460099	0.104169	0.293346	0.103483	0.829631	0.0589327	0.125496	0.029051
0.99	0.554156	0.0283936	0.452444	0.105886	0.241791	0.0952323	0.837398	0.0588817	0.197123	0.0283936
1	0.538859	0.0281672	0.476889	0.112243	0.182908	0.0917247	0.846547	0.0577174	0.231161	0.0281672
1.01	0.530284	0.0280866	0.501919	0.119025	0.20893	0.094165	0.849129	0.058276	0.131276	0.0280866
1.02	0.523214	0.0286638	0.53794	0.122622	0.290317	0.097848	0.839898	0.0589429	-0.0173772	0.0286638
1.03	0.512355	0.0293547	0.59183	0.122373	0.340274	0.102446	0.827938	0.0584103	-0.141292	0.0293547
1.04	0.501337	0.0298163	0.60975	0.119489	0.331429	0.10282	0.828756	0.0576771	-0.216707	0.0298163
1.05	0.488868	0.0299259	0.572728	0.118526	0.340086	0.100484	0.842111	0.0577198	-0.265453	0.0299259
1.06	0.474672	0.0293683	0.530906	0.115082	0.371857	0.0995227	0.854505	0.0574395	-0.285385	0.0293683
1.07	0.463436	0.0285775	0.523007	0.109749	0.392725	0.10195	0.858523	0.0565298	-0.230369	0.0285775
1.08	0.459468	0.028026	0.54238	0.106337	0.367259	0.102539	0.844773	0.05694	-0.070084	0.028026
1.09	0.460305	0.0277362	0.563758	0.106647	0.342401	0.101953	0.827097	0.058536	0.0979706	0.0277362
1.1	0.457987	0.0274761	0.62325	0.107853	0.377667	0.10479	0.822953	0.0594952	0.161195	0.0274761
1.11	0.455816	0.0270965	0.69002	0.108008	0.389957	0.108972	0.817157	0.0596204	0.169036	0.0270965
1.12	0.455535	0.0269228	0.713311	0.110252	0.348955	0.111586	0.792474	0.0590857	0.179802	0.0269228
1.13	0.45021	0.0270912	0.668239	0.115979	0.30615	0.10957	0.775104	0.0579606	0.17209	0.0270912
1.14	0.435611	0.026962	0.594334	0.117443	0.330704	0.104128	0.770999	0.0568251	0.0462515	0.026962
1.15	0.40907	0.0271592	0.541623	0.115766	0.406206	0.101526	0.774883	0.0564319	-0.138919	0.0271592
1.16	0.375008	0.0279369	0.522404	0.115156	0.490162	0.0983214	0.786904	0.0556166	-0.332072	0.0279369
1.17	0.341422	0.0285333	0.523282	0.114902	0.498295	0.091265	0.806686	0.0545047	-0.461806	0.0285333
1.18	0.312092	0.0291505	0.549533	0.116308	0.421356	0.0909048	0.832655	0.0550278	-0.461343	0.0291505
1.19	0.290001	0.0299259	0.573713	0.115959	0.356082	0.0977233	0.844506	0.056082	-0.316138	0.0299259
1.2	0.274508	0.0302667	0.606601	0.114883	0.336348	0.103056	0.83566	0.0565731	-0.191832	0.0302667
1.21	0.262256	0.0299598	0.650388	0.115245	0.324529	0.106247	0.810964	0.0564464	-0.239945	0.0299598
1.22	0.263588	0.0298699	0.702041	0.116041	0.367418	0.110979	0.792766	0.0559474	-0.379334	0.0298699
1.23	0.262687	0.0303747	0.715098	0.112519	0.413546	0.111869	0.76566	0.0544408	-0.482591	0.0303747
1.24	0.238986	0.0283907	0.612731	0.0971968	0.314236	0.110565	0.68085	0.0499246	-0.678393	0.0283907
1.25	0.255216	0.0279614	0.423312	0.0909317	0.236274	0.100252	0.590804	0.046715	-0.548206	0.0279614

## Sheet: fig3b
max_ndraws	max_horizon	max_ESd-1	max_deltaES	max_EVyellow
41	108	91	55	53
49	107	66	7	72
28	29	99	107	11
62	20	61	124	85
67	33	62	112	27
35	105	24	90	64
31	40	5	122	89
36	42	8	126	66
71	72	90	94	62
44	108	81	88	41
51	52	133	89	129
37	71	118	65	45
56	78	20	99	27
45	52	73	121	81
54	31	4	72	28
62	94	38	76	57
56	123	54	101	90
74	25	66	16	131
73	37	58	91	8
44	19	103	87	29
36	84	23	135	67
41	33	66	92	14
44	131	7	94	55
43	65	7	108	63
70	52	45	113	65
54	37	20	82	2
56	56	109	94	2
34	27	104	112	34
47	81	70	105	48
46	136	74	79	37
49	38	131	84	43
36	113	54	93	54
92	48	110	125	101
33	80	33	81	46
92	56	45	84	13
29	97	19	102	2
36	1	10	121	122
56	121	20	117	69
36	71	16	92	82
91	35	29	117	24
50	118	119	122	67
60	113	23	126	43
74	65	110	120	54
79	85	94	93	6
29	33	44	102	66
51	38	128	21	59
59	78	1	49	66
54	37	47	71	47
53	53	43	100	53
36	107	117	96	30
43	47	60	92	21
56	65	23	59	39
28	42	15	117	124
30	31	42	118	57
42	18	67	83	101
44	102	126	65	73
73	134	102	82	73
64	13	41	133	112
28	82	113	133	12
43	126	134	42	77
34	133	135	37	39
69	69	123	88	29
45	128	52	132	90
42	75	62	56	121
30	30	70	53	55
34	9	35	53	45
50	34	19	69	90
46	87	134	132	35
47	116	79	82	97
32	41	126	122	21
35	31	81	98	32
63	33	16	104	136
50	128	49	101	73
49	87	39	97	21
33	52	77	72	36
48	35	88	78	101
78	27	56	71	87
57	99	9	92	54
39	66	3	130	126
32	37	45	92	33
67	124	91	66	88
71	106	103	121	16
33	31	34	69	27
52	83	106	100	44
47	83	43	77	49
51	73	7	63	92
40	103	37	88	88
63	54	47	118	28
30	120	31	58	32
43	96	62	87	1
32	34	6	88	47
28	49	70	68	19
41	54	6	69	1
42	122	19	91	41
87	23	67	131	25
64	76	8	95	42
34	27	4	130	66
40	58	56	101	98
32	34	54	123	78
29	57	59	76	75
43	101	128	116	56
28	34	85	87	83
59	114	39	94	23
53	72	60	83	60
33	26	89	87	43
