# Supplementary material for: Indecision and recency-weighted evidence integration in non-clinical and clinical settings
Source: Nat Hum Behav. 2026 Jan 21;10(4):727–40. doi: 10.1038/s41562-025-02385-1 (PMC13121037; doi:10.1038/s41562-025-02385-1)
Supplement: Supplementary file 7 — Statistical source data. [file 41562_2025_2385_MOESM7_ESM.xls]

## Sheet: fig4a
time	betaOC
-0.1	0.0080841
-0.09	-0.00960952
-0.08	-0.00953332
-0.07	-1.03294e-05
-0.06	0.00802797
-0.05	0.0019922
-0.04	-0.00932739
-0.03	-0.00779616
-0.02	-0.000883662
-0.01	0.00312843
0	0.00433555
0.01	0.00228468
0.02	0.000367873
0.03	-0.000287388
0.04	0.00137141
0.05	0.00491508
0.06	0.00808929
0.07	0.00874115
0.08	0.00773058
0.09	0.00640688
0.1	0.00597989
0.11	0.00567993
0.12	0.00490309
0.13	0.0014157
0.14	-0.00236976
0.15	-0.00352178
0.16	-0.00207553
0.17	-0.000845502
0.18	-0.000443091
0.19	0.000841324
0.2	0.00154198
0.21	0.00157596
0.22	0.000917895
0.23	-0.000786315
0.24	-0.00347732
0.25	-0.00620027
0.26	-0.00884112
0.27	-0.0106576
0.28	-0.010957
0.29	-0.0116437
0.3	-0.0100706
0.31	-0.00755634
0.32	-0.00692449
0.33	-0.00728252
0.34	-0.00774003
0.35	-0.00996742
0.36	-0.0121584
0.37	-0.012551
0.38	-0.0124951
0.39	-0.0122792
0.4	-0.0130234
0.41	-0.0145931
0.42	-0.0160053
0.43	-0.0156693
0.44	-0.0164132
0.45	-0.0180871
0.46	-0.018164
0.47	-0.0164158
0.48	-0.014321
0.49	-0.0133832
0.5	-0.0132237
0.51	-0.0145379
0.52	-0.0159353
0.53	-0.0166586
0.54	-0.0176036
0.55	-0.0181815
0.56	-0.0174797
0.57	-0.0168439
0.58	-0.0172893
0.59	-0.0179839
0.6	-0.0180688
0.61	-0.0166533
0.62	-0.014161
0.63	-0.0125018
0.64	-0.0125652
0.65	-0.0132994
0.66	-0.0142479
0.67	-0.0144533
0.68	-0.0138297
0.69	-0.012532
0.7	-0.0122114
0.71	-0.0120875
0.72	-0.0119992
0.73	-0.0120546
0.74	-0.011129
0.75	-0.0100818
0.76	-0.0103689
0.77	-0.0111783
0.78	-0.0122049
0.79	-0.0128684
0.8	-0.0138824
0.81	-0.0146157
0.82	-0.0131243
0.83	-0.0101692
0.84	-0.00894889
0.85	-0.00851693
0.86	-0.00791739
0.87	-0.00841853
0.88	-0.00940199
0.89	-0.0101897
0.9	-0.0118986
0.91	-0.0138345
0.92	-0.0146602
0.93	-0.0143606
0.94	-0.0124686
0.95	-0.0102981
0.96	-0.00867419
0.97	-0.00730989
0.98	-0.00623437
0.99	-0.00609646
1	-0.00754395
1.01	-0.00850959
1.02	-0.0087663
1.03	-0.00721432
1.04	-0.00431362
1.05	-0.00299664
1.06	-0.00263449
1.07	-0.00144693
1.08	-0.00133862
1.09	-0.00153385
1.1	-0.00134637
1.11	-0.00187219
1.12	-0.00186493
1.13	-0.00192365
1.14	-0.00241209
1.15	-0.002582
1.16	-0.00284188
1.17	-0.00369873
1.18	-0.00464566
1.19	-0.00418805
1.2	-0.00184833
1.21	0.000239719
1.22	0.00110309
1.23	0.00063187
1.24	0.0008069
1.25	0.000974793

## Sheet: fig4b
ID	decodability_cluster1	OC	group
1	0.145825	-1.22151	lowOC
2	0.0888283	0.675284	GAD
3	0.096923	0.465089	GAD
4	-0.0226282	-0.706135	highOC
5	-0.0133952	2.17452	GAD
6	0.167381	-0.853364	C
7	0.153019	0.0492779	OCD
8	0.0881775	-0.528432	lowOC
9	-0.00361617	1.49954	OCD
10	0.0502335	-0.799742	lowOC
11	0.0570417	-0.7672	GAD
12	0.0857662	-0.418557	OCD
13	0.142509	-1.19533	highOC
14	0.0892344	-1.07723	lowOC
15	0.113082	-0.102052	GAD
16	0.0634754	0.128744	GAD
17	0.107609	-1.19975	OCD
18	0.000995578	-0.889847	lowOC
19	0.177431	-0.466696	C
20	0.116479	-1.11218	C
21	-0.000910956	0.195147	GAD
22	0.0382336	-0.216581	GAD
23	0.11941	-0.277742	C
24	0.000298299	1.57278	OCD
25	0.162591	-0.414054	GAD
26	0.0974425	0.617171	highOC
27	0.0530301	1.12727	OCD
28	0.061217	-0.312434	lowOC
29	-0.00583326	-0.186032	highOC
30	0.0573701	1.86692	OCD
31	0.135742	-0.124734	C
32	0.0314116	-0.550919	lowOC
33	-0.0761247	-0.540154	highOC
34	0.0306737	-0.913026	lowOC
35	-0.0258313	1.84665	OCD
36	-0.0571757	-0.779867	C
37	-0.0255991	-1.04964	lowOC
38	0.0640399	-0.843801	C
39	0.0944964	-1.02341	lowOC
40	0.0253725	0.00470693	OCD
41	0.0611197	0.58668	highOC
42	0.253368	0.663928	OCD
43	-0.0213833	0.82368	OCD
44	-0.0251021	-0.90617	lowOC
45	0.105888	-0.771321	OCD
46	0.0549502	1.38838	highOC
47	0.0431201	0.19917	highOC
48	0.121963	0.369773	OCD
49	0.0484198	-0.861933	lowOC
50	0.0037697	1.91702	OCD
51	0.166019	0.604326	highOC
52	0.195608	0.12473	highOC
53	0.00275169	-0.656315	lowOC
54	0.147479	-0.901591	C
55	0.0523433	-0.903813	lowOC
56	0.134793	0.581911	highOC
57	0.107662	1.70405	GAD
58	0.00963053	0.189613	OCD
59	-0.0462081	-0.807521	C
60	0.0895252	-0.788829	GAD
61	0.0338845	0.0920414	OCD
62	0.0835239	-1.22988	C
63	0.0871939	0.369216	highOC
64	0.0740272	-0.973287	C
65	0.149232	-0.496955	lowOC
66	0.0947426	2.28882	GAD
67	0.0841337	-0.350799	highOC
68	0.03581	-0.949882	lowOC
69	0.0795604	-0.917803	C
70	0.127305	-1.09515	lowOC
71	0.0932362	-0.278141	OCD
72	0.0603401	2.22638	GAD
73	0.00209169	-0.54702	OCD
74	-0.00242281	-0.624625	lowOC
75	0.217271	-0.627013	highOC
76	0.0233282	0.520107	OCD
77	0.00889066	1.23941	C
78	0.0768019	-0.640091	lowOC
79	0.0262361	-0.622324	OCD
80	0.204735	-0.621797	highOC
81	0.205414	-0.540346	C
82	0.0788062	1.90684	highOC
83	-0.00814184	-0.269953	GAD
84	0.0752421	-1.03128	lowOC
85	0.134209	1.99463	OCD
86	0.110165	0.557984	C
87	0.0829583	-0.336921	GAD
88	0.119711	-0.627534	C
89	0.186854	1.35464	highOC
90	0.167065	-1.09563	C
91	0.0110815	-0.738082	GAD
92	0.161285	0.915681	OCD
93	0.0297076	0.0191742	OCD
94	0.0246856	-1.10517	C
95	0.133066	2.39406	GAD
96	0.164309	0.195283	OCD
97	0.160735	1.90701	OCD
98	0.0564672	0.738057	OCD
99	0.0901693	-0.638163	highOC
100	0.128254	-0.157975	OCD
101	0.00668946	1.09726	OCD
102	0.229693	-1.4131	C
103	0.103528	-0.589392	OCD
104	0.173338	1.03164	highOC
105	0.114589	1.46165	highOC

## Sheet: fig4c
sensor	meandecodability_cluster1	OCbeta
MLC11	0.0247165	-0.0182796
MLC12	0.0186561	-0.0148087
MLC13	0.0252087	-0.0145129
MLC14	0.0301761	-0.00964864
MLC15	0.033881	-0.0114512
MLC16	0.0363012	-0.0131999
MLC17	0.0313192	-0.0114236
MLC21	0.027766	-0.011022
MLC22	0.0285141	-0.0174239
MLC23	0.0376983	-0.0158618
MLC24	0.0312556	-0.0204287
MLC25	0.0430448	-0.00357195
MLC31	0.0400986	-0.0108636
MLC32	0.034887	-0.0104988
MLC41	0.030596	-0.0121224
MLC42	0.0410433	-0.0104946
MLC51	0.0183879	-0.015935
MLC52	0.038416	-0.015931
MLC53	0.0287514	-0.0182762
MLC54	0.0302786	-0.0100128
MLC55	0.0213288	-0.0104631
MLC61	0.0332732	-0.0200017
MLC62	0.0249359	-0.0147154
MLC63	0.0333889	-0.0114687
MLF11	0.00668329	-0.0133181
MLF12	0.0227567	-0.00185584
MLF13	0.0272897	-0.00812604
MLF14	0.0195804	-0.00656138
MLF21	0.0143295	-0.00954258
MLF22	0.00641	-0.0229177
MLF23	0.00314451	-0.00846875
MLF24	0.0409196	-0.0123513
MLF25	0.0253881	-0.016025
MLF31	0.0198877	-0.014489
MLF32	0.0174659	-0.0129676
MLF33	0.025578	-0.0219592
MLF34	0.0320165	-0.0117673
MLF35	0.0252478	-0.0115148
MLF41	0.0161467	-0.0139899
MLF42	0.022683	-0.0163811
MLF43	0.0129361	-0.0174474
MLF44	0.0196093	-0.0177838
MLF45	0.0436075	-0.00852154
MLF46	0.0417472	-0.0192076
MLF51	0.0256763	-0.00935711
MLF52	0.0180265	-0.0202399
MLF53	0.00918597	-0.0167912
MLF54	0.0216551	-0.00954353
MLF55	0.0351673	-0.0115005
MLF56	0.0428712	-0.00279428
MLF61	0.0121456	-0.0163639
MLF62	0.0282502	-0.0147903
MLF63	0.0233346	-0.0154568
MLF64	0.0337355	-0.0164749
MLF65	0.0294575	-0.0114677
MLF66	0.0428196	-0.0159078
MLF67	0.0548818	-0.00862139
MLO11	0.0252421	-0.0106427
MLO12	0.0224773	-0.00678024
MLO13	0.0286489	-0.0104885
MLO14	0.0394969	-0.00861
MLO21	0.0307867	-0.00323929
MLO22	0.0336487	-0.0096844
MLO23	0.0178116	-0.0151722
MLO24	0.0443054	-0.0108243
MLO31	0.0326053	-0.00980041
MLO32	0.029564	-0.00331396
MLO33	0.0217876	-0.00720731
MLO34	0.0289103	-0.00517909
MLO41	0.0177161	-0.00324672
MLO43	0.0177209	-0.000432991
MLO44	0.024403	-0.00664676
MLO51	0.0290946	-0.00377819
MLO52	0.0071171	-0.0085701
MLO53	0.0164559	-0.00665817
MLP11	0.0258216	-0.0106283
MLP12	0.0298056	-0.0154102
MLP21	0.0246362	-0.0100068
MLP22	0.0296661	-0.00420454
MLP23	0.025147	-0.00335248
MLP31	0.0323581	-0.0101356
MLP32	0.0261206	-0.00766025
MLP33	0.0349153	-0.00214975
MLP34	0.0368165	-0.00543204
MLP35	0.0364271	-0.00718147
MLP41	0.0347218	-0.00447688
MLP42	0.0291085	-0.00720039
MLP43	0.0328286	-0.000379962
MLP44	0.0336765	-0.00772804
MLP45	0.0236599	-0.001905
MLP51	0.0395915	-0.00802784
MLP52	0.0198665	-0.00442293
MLP53	0.0227481	-0.0136789
MLP54	0.0377899	-0.00893596
MLP55	0.0275969	-0.0170758
MLP56	0.033495	-0.0112319
MLP57	0.0380264	-0.00186402
MLT11	0.0201743	-0.00670701
MLT12	0.0405684	-0.0127176
MLT13	0.0532841	-0.00270316
MLT14	0.0327762	-0.0115862
MLT15	0.0437499	-0.00926034
MLT16	0.0469584	-0.0191538
MLT21	0.0271343	-0.00278572
MLT22	0.0397716	-0.0149213
MLT23	0.0419365	-0.00894236
MLT24	0.0328561	0.00011434
MLT25	0.0315891	-0.00860079
MLT26	0.0386464	-0.00886592
MLT27	0.0354275	-0.0094806
MLT31	0.0381568	-0.00630807
MLT32	0.0144736	-0.00221496
MLT33	0.0410825	-0.00726518
MLT34	0.0308659	-0.00258161
MLT35	0.0324091	-0.00264521
MLT36	0.0245999	-0.00577791
MLT37	0.0299838	-0.0082051
MLT41	0.0156486	-0.000372351
MLT42	0.0188075	-0.00594503
MLT43	0.0201118	-0.000386119
MLT44	0.0293469	-0.00492916
MLT45	0.0202985	0.000626482
MLT46	0.0259594	-0.0020674
MLT47	0.0151758	-0.0086392
MLT51	0.00371722	-0.0045083
MLT52	0.00926483	-0.000922763
MLT53	0.0121904	-0.00585008
MLT54	0.011664	-0.00344285
MLT55	0.019248	-0.00189182
MLT56	0.017095	-0.00901912
MLT57	0.013896	-0.00545617
MRC11	0.0137033	-0.0162424
MRC13	0.00927075	-0.00467679
MRC14	0.0191438	-0.00914258
MRC15	0.0316198	-0.00666411
MRC16	0.0213683	-0.00426939
MRC17	0.0257361	0.00471022
MRC21	0.0239427	-0.00341479
MRC22	0.0205079	-0.00292434
MRC23	0.0227696	-0.00487795
MRC24	0.0294583	-0.000118656
MRC25	0.0310203	-0.00029413
MRC31	0.0215861	-0.0075573
MRC32	0.0235741	0.00456047
MRC41	0.0158085	-0.00874521
MRC42	0.0266942	-0.00547836
MRC51	0.0277084	-0.00689328
MRC52	0.0383167	-0.015299
MRC53	0.0260357	0.000858385
MRC54	0.0276611	-0.00218846
MRC55	0.0208565	-0.0047722
MRC61	0.0255382	-0.00967484
MRC62	0.0352516	-0.00416272
MRC63	0.0285116	-0.0167465
MRF11	0.010889	-0.00816393
MRF12	0.00658252	-0.00148894
MRF13	0.0297696	-0.00703297
MRF14	0.0152183	-0.00690882
MRF21	0.00893728	-0.00665547
MRF22	0.0201	-0.00883808
MRF23	0.00943538	-0.00971581
MRF24	0.0317987	-0.00520429
MRF25	0.0222211	-0.0030967
MRF31	0.0145024	-0.00389637
MRF32	0.0189066	-0.0102832
MRF33	0.0195022	-0.0106933
MRF34	0.0228697	-0.0154579
MRF35	0.019706	-0.0120038
MRF41	0.0142732	-0.00726833
MRF42	0.0205542	-0.0120035
MRF43	0.024034	-0.0109464
MRF44	0.0138763	-0.0120549
MRF45	0.0303611	-0.0167684
MRF46	0.027656	-0.00591214
MRF51	0.0129402	-0.0117939
MRF52	0.016846	-0.00580142
MRF53	0.0105705	-0.012991
MRF54	0.0140247	-0.00737759
MRF55	0.0241568	0.00160627
MRF56	0.026956	-0.00621054
MRF61	0.0256837	0.00281373
MRF62	0.0198936	-0.00810576
MRF63	0.0124658	-0.00958274
MRF64	0.011683	0.00171758
MRF65	0.0224105	-0.00200535
MRF66	0.0225361	-0.00501746
MRF67	0.0173991	0.00268866
MRO11	0.0318858	-0.0110556
MRO12	0.0326782	-0.00420295
MRO13	0.0340451	0.000873697
MRO14	0.0378311	-0.00253288
MRO21	0.0195498	0.00249625
MRO22	0.0401665	-0.00623096
MRO23	0.0359147	-0.0133876
MRO24	0.0537268	0.00259911
MRO31	0.0249122	3.28618e-05
MRO32	0.0278208	-0.008243
MRO33	0.0396727	-0.015675
MRO34	0.0389083	-0.00329043
MRO41	0.0222541	-0.000841497
MRO42	0.0292575	-0.00692636
MRO43	0.024881	-0.00781185
MRO44	0.0410705	-0.00993247
MRO51	0.0193002	-0.000878988
MRO52	0.0310232	-0.00728794
MRO53	0.0346046	-0.0077074
MRP11	0.0302318	-0.00084013
MRP12	0.0245585	0.00546427
MRP21	0.0312737	-0.0072551
MRP22	0.0260871	0.00178661
MRP23	0.0327129	-0.00279374
MRP31	0.0327999	-0.00927959
MRP32	0.0178558	-0.0124171
MRP33	0.0359737	-0.0115722
MRP34	0.0283514	-0.0133579
MRP35	0.0191466	-0.0100972
MRP41	0.0280403	-0.00280213
MRP42	0.0445196	-0.00661649
MRP43	0.0267609	-0.0137861
MRP44	0.0297243	-0.00708945
MRP45	0.0203913	-0.00471816
MRP51	0.0343336	-0.0104613
MRP52	0.0320933	-0.0032214
MRP53	0.0230194	-0.0105383
MRP54	0.0323876	-0.00519947
MRP55	0.0357163	-0.000555517
MRP56	0.0220118	-0.00285695
MRP57	0.0321577	-0.00301726
MRT11	0.0320143	-0.00998888
MRT12	0.0238945	-0.00475926
MRT13	0.0172041	0.00455738
MRT14	0.03855	-0.00759356
MRT15	0.0258102	-0.00811866
MRT16	0.0433828	-0.00634483
MRT21	0.0325322	-0.00242164
MRT22	0.0242985	-0.0106674
MRT23	0.0271959	-0.0104053
MRT24	0.0226724	0.00307343
MRT25	0.0420334	-0.00547738
MRT26	0.0495346	-0.00696143
MRT27	0.045686	-0.00889533
MRT31	0.0326538	0.00025184
MRT32	0.0355255	-0.00552479
MRT33	0.0350305	-0.0073247
MRT34	0.0282066	0.00314879
MRT35	0.0353805	-0.0111691
MRT36	0.0408537	-0.0193889
MRT37	0.0387429	-0.00655759
MRT41	0.0275323	0.00321477
MRT42	0.0331148	-0.000363696
MRT43	0.0331413	-0.00461874
MRT44	0.0387333	-0.000709833
MRT45	0.0275766	-0.00617556
MRT46	0.0385354	-0.0066257
MRT47	0.0429684	-0.00703557
MRT51	0.013265	0.000150931
MRT52	0.0231714	0.00269999
MRT53	0.0280403	-0.00124604
MRT54	0.0296299	-0.00149945
MRT55	0.0280188	-0.00750382
MRT56	0.038801	-0.00658279
MRT57	0.0337136	-0.0121509
MZC01	0.0237257	-0.0110591
MZC02	0.0217743	-0.0128061
MZC03	0.0332546	-0.00708988
MZC04	0.0338076	-0.0106673
MZF01	0.000843828	-0.0107334
MZF02	0.00224455	-0.00617907
MZF03	0.0179169	-0.0140644
MZO01	0.0314017	-0.0041257
MZO02	0.0159234	-0.00567031
MZO03	0.0223205	-0.0109026
MZP01	0.0258603	-0.00769545
